# Supplementary material for: Inhibition of 2-AG hydrolysis differentially regulates blood brain barrier permeability after injury
Source: J Neuroinflammation. 2018 May 14;15:142. doi: 10.1186/s12974-018-1166-9 (PMC5952841; doi:10.1186/s12974-018-1166-9)
Supplement: Supplementary file 1 — Table S1. Differentially regulated genes. Differentially regulated genes (increased or decreased by at least twofold) and p values for LPS-vehicle vs sham-vehicle and LPS-CPD-4645 vs LPS-vehicle groups. (XLSX 294 kb) [file 12974_2018_1166_MOESM1_ESM.xlsx]

## Sheet: LPS-Vehicle_vs_Sham-Vehicle
gene_id	ensembl_id	gene_symbol	gene_type	chrom	start	end	strand	pval	pval.adj	log2FC	mgi_symbol	mgi_description
ENSMUSG00000025902.13	ENSMUSG00000025902	Sox17	protein_coding	chr1	4490931	4497354	-	6.00525e-05	0.00136846	-1.69851	Sox17	SRY (sex determining region Y)-box 17
ENSMUSG00000025915.14	ENSMUSG00000025915	Sgk3	protein_coding	chr1	9798107	9900845	+	6.19875e-08	1.322e-05	1.80416	Sgk3	serum/glucocorticoid regulated kinase 3
ENSMUSG00000101939.1	ENSMUSG00000101939	Gm28438	unprocessed_pseudogene	chr1	24612775	24613119	-	1.66448e-05	0.000563923	-1.07687	Gm28438	predicted gene 28438
ENSMUSG00000047180.8	ENSMUSG00000047180	Neurl3	protein_coding	chr1	36264597	36274679	-	0.00343795	0.024326	1.87218	Neurl3	neuralized E3 ubiquitin protein ligase 3
ENSMUSG00000037447.16	ENSMUSG00000037447	Arid5a	protein_coding	chr1	36307733	36324029	+	7.3256e-05	0.00159714	2.08342	Arid5a	AT rich interactive domain 5A (MRF1-like)
ENSMUSG00000026073.13	ENSMUSG00000026073	Il1r2	protein_coding	chr1	40074079	40125231	+	0.000148603	0.00263821	3.574	Il1r2	interleukin 1 receptor, type II
ENSMUSG00000026072.12	ENSMUSG00000026072	Il1r1	protein_coding	chr1	40225080	40317257	+	1.32002e-07	2.1319e-05	1.79671	Il1r1	interleukin 1 receptor, type I
ENSMUSG00000026068.11	ENSMUSG00000026068	Il18rap	protein_coding	chr1	40515362	40551705	+	5.98676e-05	0.00136611	4.99194	Il18rap	interleukin 18 receptor accessory protein
ENSMUSG00000026051.8	ENSMUSG00000026051	1500015O10Rik	protein_coding	chr1	43730602	43742578	+	0.000204548	0.00331642	-1.1708	1500015O10Rik	RIKEN cDNA 1500015O10 gene
ENSMUSG00000026043.18	ENSMUSG00000026043	Col3a1	protein_coding	chr1	45311538	45349706	+	0.000247495	0.00381892	-1.04479	Col3a1	collagen, type III, alpha 1
ENSMUSG00000025993.10	ENSMUSG00000025993	Slc40a1	protein_coding	chr1	45908068	45926523	-	4.9938e-08	1.13807e-05	-2.24645	Slc40a1	solute carrier family 40 (iron-regulated transporter), member 1
ENSMUSG00000026104.14	ENSMUSG00000026104	Stat1	protein_coding	chr1	52119440	52161865	+	0.00038117	0.00524415	1.35493	Stat1	signal transducer and activator of transcription 1
ENSMUSG00000026031.15	ENSMUSG00000026031	Cflar	protein_coding	chr1	58711508	58758884	+	6.03532e-05	0.00137343	1.10905	Cflar	CASP8 and FADD-like apoptosis regulator
ENSMUSG00000026029.14	ENSMUSG00000026029	Casp8	protein_coding	chr1	58795374	58847503	+	0.000514091	0.00643	1.01747	Casp8	caspase 8
ENSMUSG00000026180.8	ENSMUSG00000026180	Cxcr2	protein_coding	chr1	74153989	74161246	+	0.000180157	0.00303947	5.22454	Cxcr2	chemokine (C-X-C motif) receptor 2
ENSMUSG00000026177.11	ENSMUSG00000026177	Slc11a1	protein_coding	chr1	74375195	74386062	+	4.71547e-06	0.000244367	2.05619	Slc11a1	solute carrier family 11 (proton-coupled divalent metal ion transporters), member 1
ENSMUSG00000052760.15	ENSMUSG00000052760	A630001G21Rik	protein_coding	chr1	85717083	85778643	-	0.000128082	0.00237265	2.25945	A630001G21Rik	RIKEN cDNA A630001G21 gene
ENSMUSG00000079434.8	ENSMUSG00000079434	Neu2	protein_coding	chr1	87509889	87597845	+	2.71637e-05	0.000781779	-1.29323	Neu2	neuraminidase 2
ENSMUSG00000034486.8	ENSMUSG00000034486	Gbx2	protein_coding	chr1	89927956	89931179	-	7.04089e-05	0.00155545	-1.18769	Gbx2	gastrulation brain homeobox 2
ENSMUSG00000026303.6	ENSMUSG00000026303	Mlph	protein_coding	chr1	90915085	90951142	+	0.00479605	0.0305584	1.26764	Mlph	melanophilin
ENSMUSG00000026308.8	ENSMUSG00000026308	Klhl30	protein_coding	chr1	91351016	91362416	+	0.00524504	0.0325808	-2.24274	Klhl30	kelch-like 30
ENSMUSG00000026271.15	ENSMUSG00000026271	Gpr35	protein_coding	chr1	92950865	92986391	+	0.000648384	0.007585	1.95165	Gpr35	G protein-coupled receptor 35
ENSMUSG00000073609.9	ENSMUSG00000073609	D2hgdh	protein_coding	chr1	93824909	93852348	+	0.00155228	0.0138605	-1.49587	D2hgdh	D-2-hydroxyglutarate dehydrogenase
ENSMUSG00000047216.8	ENSMUSG00000047216	Cdh19	protein_coding	chr1	110888326	110977584	-	7.35351e-05	0.00160112	1.6338	Cdh19	cadherin 19, type 2
ENSMUSG00000026380.10	ENSMUSG00000026380	Tfcp2l1	protein_coding	chr1	118627945	118685168	+	4.03142e-05	0.00102857	1.7803	Tfcp2l1	transcription factor CP2-like 1
ENSMUSG00000048402.14	ENSMUSG00000048402	Gli2	protein_coding	chr1	118834132	119053619	-	0.000176976	0.00300408	1.06256	Gli2	GLI-Kruppel family member GLI2
ENSMUSG00000037035.5	ENSMUSG00000037035	Inhbb	protein_coding	chr1	119415465	119422248	-	4.00051e-06	0.000215104	1.84882	Inhbb	inhibin beta-B
ENSMUSG00000026390.7	ENSMUSG00000026390	Marco	protein_coding	chr1	120474538	120505024	-	0.00136876	0.0126146	5.38999	Marco	macrophage receptor with collagenous structure
ENSMUSG00000099760.1	ENSMUSG00000099760	Gm28800	antisense	chr1	127959516	127967452	+	0.00368028	0.0254544	-1.04859	Gm28800	predicted gene 28800
ENSMUSG00000086825.1	ENSMUSG00000086825	Gm15675	lincRNA	chr1	130429781	130437191	-	0.00474811	0.0303321	1.38297	Gm15675	predicted gene 15675
ENSMUSG00000016524.12	ENSMUSG00000016524	Il19	protein_coding	chr1	130932656	130940115	-	0.00624915	0.0366577	4.69446	Il19	interleukin 19
ENSMUSG00000042349.13	ENSMUSG00000042349	Ikbke	protein_coding	chr1	131254343	131279606	-	0.000220085	0.00351018	2.95085	Ikbke	inhibitor of kappaB kinase epsilon
ENSMUSG00000079330.8	ENSMUSG00000079330	Lemd1	protein_coding	chr1	132191431	132259227	+	0.000121891	0.00229114	-1.21877	Lemd1	LEM domain containing 1
ENSMUSG00000009772.15	ENSMUSG00000009772	Nuak2	protein_coding	chr1	132316126	132333488	+	0.000109577	0.00212343	1.18257	Nuak2	NUAK family, SNF1-like kinase, 2
ENSMUSG00000041559.7	ENSMUSG00000041559	Fmod	protein_coding	chr1	134037254	134048277	+	6.15908e-05	0.00139777	-1.34595	Fmod	fibromodulin
ENSMUSG00000064246.10	ENSMUSG00000064246	Chil1	protein_coding	chr1	134182176	134190181	+	3.77149e-05	0.00098125	1.63002	Chil1	chitinase-like 1
ENSMUSG00000026429.8	ENSMUSG00000026429	Ube2t	protein_coding	chr1	134962565	134974162	+	0.000296007	0.00434605	1.14095	Ube2t	ubiquitin-conjugating enzyme E2T
ENSMUSG00000048096.7	ENSMUSG00000048096	Lmod1	protein_coding	chr1	135324807	135368065	+	0.0049319	0.0311001	-1.99824	Lmod1	leiomodin 1 (smooth muscle)
ENSMUSG00000026395.16	ENSMUSG00000026395	Ptprc	protein_coding	chr1	138062861	138175708	-	0.000550832	0.00671289	1.85907	Ptprc	protein tyrosine phosphatase, receptor type, C
ENSMUSG00000026365.15	ENSMUSG00000026365	Cfh	protein_coding	chr1	140084708	140183764	-	8.52754e-05	0.00176723	1.21749	Cfh	complement component factor h
ENSMUSG00000032487.8	ENSMUSG00000032487	Ptgs2	protein_coding	chr1	150100031	150108227	+	0.000267407	0.00404577	2.12917	Ptgs2	prostaglandin-endoperoxide synthase 2
ENSMUSG00000006014.16	ENSMUSG00000006014	Prg4	protein_coding	chr1	150449412	150466165	-	0.000139282	0.00251602	2.62516	Prg4	proteoglycan 4 (megakaryocyte stimulating factor, articular superficial zone protein)
ENSMUSG00000066842.18	ENSMUSG00000066842	Hmcn1	protein_coding	chr1	150562524	150993435	-	5.79924e-05	0.00133801	-2.02515	Hmcn1	hemicentin 1
ENSMUSG00000026483.13	ENSMUSG00000026483	Fam129a	protein_coding	chr1	151571186	151721939	+	3.80483e-05	0.000985877	1.66211	Fam129a	family with sequence similarity 129, member A
ENSMUSG00000026480.12	ENSMUSG00000026480	Ncf2	protein_coding	chr1	152800194	152836991	+	0.00100229	0.0102523	1.48943	Ncf2	neutrophil cytosolic factor 2
ENSMUSG00000042641.18	ENSMUSG00000042641	Rgsl1	protein_coding	chr1	153779381	153844142	-	0.00820753	0.0442503	1.03201	Rgsl1	regulator of G-protein signaling like 1
ENSMUSG00000073535.5	ENSMUSG00000073535	Gm5532	lincRNA	chr1	155520173	155527143	-	0.00490744	0.0310282	1.52557	Gm5532	predicted gene 5532
ENSMUSG00000026697.10	ENSMUSG00000026697	Myoc	protein_coding	chr1	162639155	162649693	+	8.50365e-05	0.00176723	-1.79503	Myoc	myocilin
ENSMUSG00000026582.6	ENSMUSG00000026582	Sele	protein_coding	chr1	164048234	164057677	+	0.00129243	0.0121604	7.6491	Sele	selectin, endothelial cell
ENSMUSG00000026580.16	ENSMUSG00000026580	Selp	protein_coding	chr1	164115264	164150026	+	1.41658e-05	0.000501775	5.87655	Selp	selectin, platelet
ENSMUSG00000070532.5	ENSMUSG00000070532	Ccdc190	protein_coding	chr1	169928648	169934653	+	6.9128e-05	0.00153122	1.32948	Ccdc190	coiled-coil domain containing 190
ENSMUSG00000026656.15	ENSMUSG00000026656	Fcgr2b	protein_coding	chr1	170958617	170976547	-	3.75043e-06	0.000209779	2.62252	Fcgr2b	Fc receptor, IgG, low affinity IIb
ENSMUSG00000059089.4	ENSMUSG00000059089	Fcgr4	protein_coding	chr1	171018920	171029761	+	1.13592e-06	9.40101e-05	5.18786	Fcgr4	Fc receptor, IgG, low affinity IV
ENSMUSG00000059498.13	ENSMUSG00000059498	Fcgr3	protein_coding	chr1	171051174	171064935	-	5.78622e-06	0.000280623	1.36743	Fcgr3	Fc receptor, IgG, low affinity III
ENSMUSG00000058715.11	ENSMUSG00000058715	Fcer1g	protein_coding	chr1	171229572	171234365	-	1.38634e-06	0.000106276	1.90858	Fcer1g	Fc receptor, IgE, high affinity I, gamma polypeptide
ENSMUSG00000006403.12	ENSMUSG00000006403	Adamts4	protein_coding	chr1	171250421	171260637	+	0.000497559	0.00629901	1.25622	Adamts4	a disintegrin-like and metallopeptidase (reprolysin type) with thrombospondin type 1 motif, 4
ENSMUSG00000048865.16	ENSMUSG00000048865	Arhgap30	protein_coding	chr1	171388954	171410298	+	0.000812022	0.00885769	1.28106	Arhgap30	Rho GTPase activating protein 30
ENSMUSG00000038235.4	ENSMUSG00000038235	F11r	protein_coding	chr1	171437535	171464603	+	1.63781e-07	2.47681e-05	1.12381	F11r	F11 receptor
ENSMUSG00000004709.14	ENSMUSG00000004709	Cd244	protein_coding	chr1	171559193	171609746	+	0.00227229	0.0180799	3.22002	Cd244	CD244 natural killer cell receptor 2B4
ENSMUSG00000007122.11	ENSMUSG00000007122	Casq1	protein_coding	chr1	172209894	172219868	-	2.70219e-06	0.000168356	2.3846	Casq1	calsequestrin 1
ENSMUSG00000026547.15	ENSMUSG00000026547	Tagln2	protein_coding	chr1	172500047	172507380	+	6.19014e-07	6.12934e-05	1.13124	Tagln2	transgelin 2
ENSMUSG00000037942.5	ENSMUSG00000037942	Crp	protein_coding	chr1	172698055	172833031	+	0.00435873	0.0285687	5.4847	Crp	C-reactive protein, pentraxin-related
ENSMUSG00000037872.5	ENSMUSG00000037872	Ackr1	protein_coding	chr1	173331886	173333750	-	2.65568e-05	0.000766967	1.29723	Ackr1	atypical chemokine receptor 1 (Duffy blood group)
ENSMUSG00000043263.13	ENSMUSG00000043263	Pyhin1	protein_coding	chr1	173630917	173647928	+	0.00680473	0.0389041	3.95759	Pyhin1	pyrin and HIN domain family, member 1
ENSMUSG00000073490.10	ENSMUSG00000073490	AI607873	protein_coding	chr1	173723430	173741809	-	0.000894816	0.00952947	3.98206	AI607873	expressed sequence AI607873
ENSMUSG00000073489.5	ENSMUSG00000073489	Ifi204	protein_coding	chr1	173747293	173766943	-	0.00045493	0.00595886	5.73786	Ifi204	interferon activated gene 204
ENSMUSG00000026535.9	ENSMUSG00000026535	Ifi202b	protein_coding	chr1	173962568	173982744	-	0.000460391	0.00601625	3.46629	Ifi202b	interferon activated gene 202B
ENSMUSG00000047369.15	ENSMUSG00000047369	Dnah14	protein_coding	chr1	181576559	181815774	+	0.000710757	0.00806536	1.43515	Dnah14	dynein, axonemal, heavy chain 14
ENSMUSG00000102234.1	ENSMUSG00000102234	Gm37885	antisense	chr1	182484179	182492473	+	0.00805366	0.0436109	1.08899	Gm37885	predicted gene, 37885
ENSMUSG00000104415.1	ENSMUSG00000104415	Gm37069	TEC	chr1	182494156	182498297	+	0.00680896	0.03891	1.19867	Gm37069	predicted gene, 37069
ENSMUSG00000026630.9	ENSMUSG00000026630	Batf3	protein_coding	chr1	191097847	191108945	+	0.000597301	0.00713801	2.07531	Batf3	basic leucine zipper transcription factor, ATF-like 3
ENSMUSG00000026628.13	ENSMUSG00000026628	Atf3	protein_coding	chr1	191170296	191218039	-	0.00139385	0.0127891	2.18211	Atf3	activating transcription factor 3
ENSMUSG00000026638.15	ENSMUSG00000026638	Irf6	protein_coding	chr1	193153111	193172023	+	0.000915819	0.00966052	-2.25135	Irf6	interferon regulatory factor 6
ENSMUSG00000026773.19	ENSMUSG00000026773	Pfkfb3	protein_coding	chr2	11471433	11554077	-	7.86685e-05	0.00168207	1.29889	Pfkfb3	6-phosphofructo-2-kinase/fructose-2,6-biphosphatase 3
ENSMUSG00000023206.16	ENSMUSG00000023206	Il15ra	protein_coding	chr2	11705290	11734317	+	5.68933e-05	0.00132623	1.01521	Il15ra	interleukin 15 receptor, alpha chain
ENSMUSG00000026779.6	ENSMUSG00000026779	Mastl	protein_coding	chr2	23115606	23156024	-	0.00981168	0.0499594	-1.27425	Mastl	microtubule associated serine/threonine kinase-like
ENSMUSG00000026981.15	ENSMUSG00000026981	Il1rn	protein_coding	chr2	24336853	24351494	+	0.00657284	0.0379697	5.07647	Il1rn	interleukin 1 receptor antagonist
ENSMUSG00000036833.16	ENSMUSG00000036833	Pnpla7	protein_coding	chr2	24976033	25054057	+	2.201e-06	0.000145834	1.40624	Pnpla7	patatin-like phospholipase domain containing 7
ENSMUSG00000100747.4	ENSMUSG00000100747	1700084E18Rik	antisense	chr2	30236795	30238223	-	0.00480213	0.0305715	2.85722	1700084E18Rik	RIKEN cDNA 1700084E18 gene
ENSMUSG00000050737.13	ENSMUSG00000050737	Ptges	protein_coding	chr2	30889471	30929863	-	5.1161e-05	0.00123164	2.33754	Ptges	prostaglandin E synthase
ENSMUSG00000001864.13	ENSMUSG00000001864	Aif1l	protein_coding	chr2	31950139	31973442	+	4.44227e-07	4.99822e-05	-1.72997	Aif1l	allograft inflammatory factor 1-like
ENSMUSG00000026822.14	ENSMUSG00000026822	Lcn2	protein_coding	chr2	32384633	32388252	-	1.21828e-08	4.31195e-06	5.23431	Lcn2	lipocalin 2
ENSMUSG00000004105.8	ENSMUSG00000004105	Angptl2	protein_coding	chr2	33216069	33247717	+	3.15145e-06	0.000189257	-2.28083	Angptl2	angiopoietin-like 2
ENSMUSG00000035778.17	ENSMUSG00000035778	Ggta1	protein_coding	chr2	35400179	35463231	-	4.21601e-07	4.87037e-05	1.88768	Ggta1	glycoprotein galactosyltransferase alpha 1, 3
ENSMUSG00000026896.14	ENSMUSG00000026896	Ifih1	protein_coding	chr2	62595798	62646255	-	0.00020207	0.00330171	1.25334	Ifih1	interferon induced with helicase C domain 1
ENSMUSG00000034738.8	ENSMUSG00000034738	Nostrin	protein_coding	chr2	69135800	69189330	+	0.00141584	0.0129197	1.0744	Nostrin	nitric oxide synthase trafficker
ENSMUSG00000027111.15	ENSMUSG00000027111	Itga6	protein_coding	chr2	71745616	71858416	+	0.000986808	0.0101305	1.30134	Itga6	integrin alpha 6
ENSMUSG00000023224.12	ENSMUSG00000023224	Serping1	protein_coding	chr2	84765387	84775444	-	5.11052e-07	5.42588e-05	1.87207	Serping1	serine (or cysteine) peptidase inhibitor, clade G, member 1
ENSMUSG00000027074.14	ENSMUSG00000027074	Slc43a3	protein_coding	chr2	84936579	84958509	+	0.00124387	0.0118577	1.51002	Slc43a3	solute carrier family 43, member 3
ENSMUSG00000044338.9	ENSMUSG00000044338	Aplnr	protein_coding	chr2	85136225	85139923	+	0.000294222	0.00433702	-2.11817	Aplnr	apelin receptor
ENSMUSG00000002111.8	ENSMUSG00000002111	Spi1	protein_coding	chr2	91082390	91115756	+	0.00013872	0.00251602	1.72941	Spi1	spleen focus forming virus (SFFV) proviral integration oncogene
ENSMUSG00000048058.17	ENSMUSG00000048058	Ldlrad3	protein_coding	chr2	101950203	102186385	-	6.64738e-06	0.000304626	-1.00444	Ldlrad3	low density lipoprotein receptor class A domain containing 3
ENSMUSG00000005087.17	ENSMUSG00000005087	Cd44	protein_coding	chr2	102811141	102901665	-	0.00167781	0.0146484	1.02881	Cd44	CD44 antigen
ENSMUSG00000027173.7	ENSMUSG00000027173	Depdc7	protein_coding	chr2	104721784	104742878	-	0.00465175	0.0299813	-1.23043	Depdc7	DEP domain containing 7
ENSMUSG00000060802.8	ENSMUSG00000060802	B2m	protein_coding	chr2	122147686	122153083	+	2.68043e-08	7.07807e-06	1.58508	B2m	beta-2 microglobulin
ENSMUSG00000033213.16	ENSMUSG00000033213	AA467197	protein_coding	chr2	122636986	122641191	+	2.99722e-05	0.000842209	3.68578	AA467197	expressed sequence AA467197
ENSMUSG00000027360.5	ENSMUSG00000027360	Hdc	protein_coding	chr2	126593667	126619299	-	0.000432184	0.00574691	1.2431	Hdc	histidine decarboxylase
ENSMUSG00000027368.6	ENSMUSG00000027368	Dusp2	protein_coding	chr2	127336159	127338376	+	2.15282e-05	0.000676978	1.83358	Dusp2	dual specificity phosphatase 2
ENSMUSG00000027398.13	ENSMUSG00000027398	Il1b	protein_coding	chr2	129364570	129371139	-	0.00625367	0.0366577	4.09962	Il1b	interleukin 1 beta
ENSMUSG00000074796.10	ENSMUSG00000074796	Slc4a11	protein_coding	chr2	130684113	130697519	-	0.000139704	0.00251602	1.68722	Slc4a11	solute carrier family 4, sodium bicarbonate transporter-like, member 11
ENSMUSG00000027322.11	ENSMUSG00000027322	Siglec1	protein_coding	chr2	131069220	131086765	-	0.000333188	0.00476166	4.22727	Siglec1	sialic acid binding Ig-like lectin 1, sialoadhesin
ENSMUSG00000027333.18	ENSMUSG00000027333	Smox	protein_coding	chr2	131491496	131525922	+	2.30681e-08	6.33595e-06	1.11954	Smox	spermine oxidase
ENSMUSG00000027435.8	ENSMUSG00000027435	Cd93	protein_coding	chr2	148436640	148443563	-	8.44735e-07	7.50068e-05	1.91708	Cd93	CD93 antigen
ENSMUSG00000068129.5	ENSMUSG00000068129	Cst7	protein_coding	chr2	150570415	150578944	+	2.09946e-05	0.000664764	4.9024	Cst7	cystatin F (leukocystatin)
ENSMUSG00000027456.8	ENSMUSG00000027456	Sdcbp2	protein_coding	chr2	151572622	151590005	+	4.04016e-05	0.00102922	1.39657	Sdcbp2	syndecan binding protein (syntenin) 2
ENSMUSG00000032715.9	ENSMUSG00000032715	Trib3	protein_coding	chr2	152337422	152344032	-	0.00624786	0.0366577	1.18951	Trib3	tribbles pseudokinase 3
ENSMUSG00000003283.13	ENSMUSG00000003283	Hck	protein_coding	chr2	153108468	153151441	+	3.3918e-06	0.000196645	2.44187	Hck	hemopoietic cell kinase
ENSMUSG00000027611.12	ENSMUSG00000027611	Procr	protein_coding	chr2	155751117	155755471	+	5.173e-06	0.000261559	2.19123	Procr	protein C receptor, endothelial
ENSMUSG00000067818.6	ENSMUSG00000067818	Myl9	protein_coding	chr2	156775420	156781658	+	6.26279e-06	0.000292645	-1.49437	Myl9	myosin, light polypeptide 9, regulatory
ENSMUSG00000037820.15	ENSMUSG00000037820	Tgm2	protein_coding	chr2	158116402	158146436	-	1.13869e-09	9.76891e-07	2.71677	Tgm2	transglutaminase 2, C polypeptide
ENSMUSG00000016024.9	ENSMUSG00000016024	Lbp	protein_coding	chr2	158306493	158332852	+	0.000322421	0.00463167	1.07432	Lbp	lipopolysaccharide binding protein
ENSMUSG00000027412.12	ENSMUSG00000027412	Lpin3	protein_coding	chr2	160880670	160906002	+	4.40334e-06	0.000232538	2.37068	Lpin3	lipin 3
ENSMUSG00000017868.16	ENSMUSG00000017868	Sgk2	protein_coding	chr2	162987330	163014127	+	0.000215107	0.00344731	-1.31824	Sgk2	serum/glucocorticoid regulated kinase 2
ENSMUSG00000017697.3	ENSMUSG00000017697	Ada	protein_coding	chr2	163726584	163750239	-	4.00434e-06	0.000215104	2.39806	Ada	adenosine deaminase
ENSMUSG00000035238.4	ENSMUSG00000035238	Kcnk15	protein_coding	chr2	163853651	163859746	+	7.89198e-05	0.00168314	-1.59826	Kcnk15	potassium channel, subfamily K, member 15
ENSMUSG00000017009.3	ENSMUSG00000017009	Sdc4	protein_coding	chr2	164424247	164443887	-	1.9263e-08	5.72214e-06	1.94336	Sdc4	syndecan 4
ENSMUSG00000017754.13	ENSMUSG00000017754	Pltp	protein_coding	chr2	164839518	164857711	-	1.77951e-09	1.23343e-06	-2.43132	Pltp	phospholipid transfer protein
ENSMUSG00000017737.2	ENSMUSG00000017737	Mmp9	protein_coding	chr2	164940780	164955850	+	0.00017907	0.00303034	1.94488	Mmp9	matrix metallopeptidase 9
ENSMUSG00000017652.16	ENSMUSG00000017652	Cd40	protein_coding	chr2	165055627	165072948	+	0.000953917	0.0099014	1.68085	Cd40	CD40 antigen
ENSMUSG00000074578.12	ENSMUSG00000074578	Zfos1	protein_coding	chr2	167062934	167065862	+	1.6755e-08	5.25884e-06	1.33284	Zfas1	zinc finger, NFX1-type containing 1, antisense RNA 1
ENSMUSG00000077698.1	ENSMUSG00000077698	Snord12	snoRNA	chr2	167065276	167065365	+	0.00143378	0.0130404	1.1904	Snord12	small nucleolar RNA, C/D box 12
ENSMUSG00000056501.3	ENSMUSG00000056501	Cebpb	protein_coding	chr2	167688915	167690418	+	6.48672e-06	0.00029891	1.89154	Cebpb	CCAAT/enhancer binding protein (C/EBP), beta
ENSMUSG00000052056.14	ENSMUSG00000052056	Zfp217	protein_coding	chr2	170108643	170148103	-	0.00196534	0.0163467	1.00576	Zfp217	zinc finger protein 217
ENSMUSG00000087633.1	ENSMUSG00000087633	Gm14455	processed_transcript	chr2	172425804	172440560	-	0.00544066	0.0334833	-1.49557	Gm14455	predicted gene 14455
ENSMUSG00000027514.14	ENSMUSG00000027514	Zbp1	protein_coding	chr2	173206612	173218923	-	6.61513e-05	0.0014751	4.68844	Zbp1	Z-DNA binding protein 1
ENSMUSG00000027524.9	ENSMUSG00000027524	Edn3	protein_coding	chr2	174760619	174784042	+	2.53241e-05	0.00074527	-1.67258	Edn3	endothelin 3
ENSMUSG00000078902.3	ENSMUSG00000078902	Gm14443	protein_coding	chr2	175166255	175175871	-	0.0064751	0.03757	-2.96401	Gm14443	predicted gene 14443
ENSMUSG00000038963.15	ENSMUSG00000038963	Slco4a1	protein_coding	chr2	180456245	180474867	+	3.70156e-05	0.000968166	1.29423	Slco4a1	solute carrier organic anion transporter family, member 4a1
ENSMUSG00000027580.17	ENSMUSG00000027580	Helz2	protein_coding	chr2	181227615	181242027	-	5.30324e-06	0.000266524	1.62503	Helz2	helicase with zinc finger 2, transcriptional coactivator
ENSMUSG00000062515.3	ENSMUSG00000062515	Fabp4	protein_coding	chr3	10204088	10208576	-	0.00300706	0.0219836	2.90429	Fabp4	fatty acid binding protein 4, adipocyte
ENSMUSG00000096025.2	ENSMUSG00000096025	Gm38400	processed_pseudogene	chr3	13776848	13777102	+	0.00945506	0.0487101	-1.69981	Gm38400	predicted gene, 38400
ENSMUSG00000027555.8	ENSMUSG00000027555	Car13	protein_coding	chr3	14641727	14663002	+	0.00675243	0.03868	1.38451	Car13	carbonic anhydrase 13
ENSMUSG00000027559.5	ENSMUSG00000027559	Car3	protein_coding	chr3	14863512	14872523	+	0.00715992	0.0404707	-1.23429	Car3	carbonic anhydrase 3
ENSMUSG00000027562.12	ENSMUSG00000027562	Car2	protein_coding	chr3	14886273	14900770	+	1.05298e-08	4.07357e-06	-1.80766	Car2	carbonic anhydrase 2
ENSMUSG00000003617.16	ENSMUSG00000003617	Cp	protein_coding	chr3	19957054	20009145	+	3.585e-09	2.12987e-06	2.45321	Cp	ceruloplasmin
ENSMUSG00000106321.1	ENSMUSG00000106321	Gm43674	lincRNA	chr3	21997678	21998468	-	0.00345364	0.0243952	-1.26656	Gm43674	predicted gene 43674
ENSMUSG00000105265.4	ENSMUSG00000105265	Sox2ot	processed_transcript	chr3	34104270	34682619	+	2.51547e-07	3.37459e-05	-1.21597	Sox2ot	SOX2 overlapping transcript (non-protein coding)
ENSMUSG00000037225.13	ENSMUSG00000037225	Fgf2	protein_coding	chr3	37348346	37410108	+	0.00372916	0.0256497	1.24694	Fgf2	fibroblast growth factor 2
ENSMUSG00000074604.9	ENSMUSG00000074604	Mgst2	protein_coding	chr3	51660360	51682677	+	0.00195772	0.0162997	1.96789	Mgst2	microsomal glutathione S-transferase 2
ENSMUSG00000105389.1	ENSMUSG00000105389	BB187690	TEC	chr3	57654404	57655579	-	0.00130329	0.0122142	-1.52226	BB187690	expressed sequence BB187690
ENSMUSG00000101860.1	ENSMUSG00000101860	Fam188b2-ps	transcribed_unprocessed_pseudogene	chr3	58788407	58812754	-	0.00520462	0.0323861	1.12919	Fam188b2-ps	family with sequence similarity 188, member B2, pseudogene
ENSMUSG00000036362.2	ENSMUSG00000036362	P2ry13	protein_coding	chr3	59207892	59210882	-	1.04954e-05	0.000415634	-2.1566	P2ry13	purinergic receptor P2Y, G-protein coupled 13
ENSMUSG00000036353.13	ENSMUSG00000036353	P2ry12	protein_coding	chr3	59216272	59262871	-	2.44344e-09	1.50543e-06	-3.33469	P2ry12	purinergic receptor P2Y, G-protein coupled 12
ENSMUSG00000103502.1	ENSMUSG00000103502	9330121J05Rik	antisense	chr3	62337524	62340532	-	7.74918e-05	0.00166435	2.28091	9330121J05Rik	RIKEN cDNA 9330121J05 gene
ENSMUSG00000034640.9	ENSMUSG00000034640	Tiparp	protein_coding	chr3	65528410	65555518	+	6.01568e-06	0.000285917	1.07922	Tiparp	TCDD-inducible poly(ADP-ribose) polymerase
ENSMUSG00000034317.14	ENSMUSG00000034317	Trim59	protein_coding	chr3	69035288	69044755	-	1.99687e-06	0.000138408	-1.33108	Trim59	tripartite motif-containing 59
ENSMUSG00000027792.11	ENSMUSG00000027792	Bche	protein_coding	chr3	73635808	73708415	-	0.000879267	0.0093941	-1.35482	Bche	butyrylcholinesterase
ENSMUSG00000028001.16	ENSMUSG00000028001	Fga	protein_coding	chr3	83026076	83033627	+	0.000761592	0.00844685	3.94716	Fga	fibrinogen alpha chain
ENSMUSG00000027995.10	ENSMUSG00000027995	Tlr2	protein_coding	chr3	83836272	83841767	-	1.16416e-05	0.000446218	3.46346	Tlr2	toll-like receptor 2
ENSMUSG00000056498.13	ENSMUSG00000056498	Tmem154	protein_coding	chr3	84666192	84704575	+	0.00240329	0.0188124	2.87825	Tmem154	transmembrane protein 154
ENSMUSG00000015852.13	ENSMUSG00000015852	Fcrls	protein_coding	chr3	87250758	87263738	-	5.66508e-05	0.00132623	-2.26903	Fcrls	Fc receptor-like S, scavenger receptor
ENSMUSG00000059743.12	ENSMUSG00000059743	Fdps	protein_coding	chr3	89093588	89101959	-	0.00518826	0.0323065	-1.22396	Fdps	farnesyl diphosphate synthetase
ENSMUSG00000042784.9	ENSMUSG00000042784	Muc1	protein_coding	chr3	89229057	89233381	+	0.00956095	0.0490546	1.02768	Muc1	mucin 1, transmembrane
ENSMUSG00000028042.15	ENSMUSG00000028042	Zbtb7b	protein_coding	chr3	89377644	89394776	-	3.67677e-05	0.000963198	1.00042	Zbtb7b	zinc finger and BTB domain containing 7B
ENSMUSG00000074466.12	ENSMUSG00000074466	Gm15417	antisense	chr3	89391850	89398779	+	0.000467285	0.00607289	1.11979	Gm15417	predicted gene 15417
ENSMUSG00000027947.11	ENSMUSG00000027947	Il6ra	protein_coding	chr3	89864059	89913196	-	9.3063e-06	0.000382248	1.27761	Il6ra	interleukin 6 receptor, alpha
ENSMUSG00000056054.9	ENSMUSG00000056054	S100a8	protein_coding	chr3	90668978	90670035	+	0.000723795	0.00815188	4.78308	S100a8	S100 calcium binding protein A8 (calgranulin A)
ENSMUSG00000056071.12	ENSMUSG00000056071	S100a9	protein_coding	chr3	90692632	90695721	-	0.000425994	0.00569189	5.18492	S100a9	S100 calcium binding protein A9 (calgranulin B)
ENSMUSG00000027907.4	ENSMUSG00000027907	S100a11	protein_coding	chr3	93520488	93526287	+	8.0087e-06	0.000340728	1.83127	S100a11	S100 calcium binding protein A11
ENSMUSG00000038642.10	ENSMUSG00000038642	Ctss	protein_coding	chr3	95526786	95556403	+	2.65319e-05	0.000766967	1.13419	Ctss	cathepsin S
ENSMUSG00000028108.15	ENSMUSG00000028108	Ecm1	protein_coding	chr3	95734147	95739569	-	1.22434e-05	0.000461835	1.18615	Ecm1	extracellular matrix protein 1
ENSMUSG00000015947.10	ENSMUSG00000015947	Fcgr1	protein_coding	chr3	96282909	96293969	-	0.00261061	0.0199885	1.88795	Fcgr1	Fc receptor, IgG, high affinity I
ENSMUSG00000038393.14	ENSMUSG00000038393	Txnip	protein_coding	chr3	96557957	96561883	+	4.88898e-09	2.54151e-06	1.83869	Txnip	thioredoxin interacting protein
ENSMUSG00000086564.9	ENSMUSG00000086564	Cd101	protein_coding	chr3	100993529	101029556	-	0.00405519	0.027249	3.01997	Cd101	CD101 antigen
ENSMUSG00000027848.12	ENSMUSG00000027848	Olfml3	protein_coding	chr3	103722222	103738001	-	0.000113793	0.00217831	-1.23461	Olfml3	olfactomedin-like 3
ENSMUSG00000002233.13	ENSMUSG00000002233	Rhoc	protein_coding	chr3	104788375	104794459	+	1.14869e-08	4.24468e-06	1.7296	Rhoc	ras homolog family member C
ENSMUSG00000027840.5	ENSMUSG00000027840	Wnt2b	protein_coding	chr3	104945272	104961921	-	0.00571146	0.0346247	-1.6237	Wnt2b	wingless-type MMTV integration site family, member 2B
ENSMUSG00000000562.5	ENSMUSG00000000562	Adora3	protein_coding	chr3	105870858	105908926	+	0.00587519	0.0352321	1.10191	Adora3	adenosine A3 receptor
ENSMUSG00000040809.10	ENSMUSG00000040809	Chil3	protein_coding	chr3	106147554	106167564	-	0.000203832	0.00330804	5.76413	Chil3	chitinase-like 3
ENSMUSG00000027896.15	ENSMUSG00000027896	Slc16a4	protein_coding	chr3	107291230	107312115	+	4.00854e-06	0.000215104	-2.54381	Slc16a4	solute carrier family 16 (monocarboxylic acid transporters), member 4
ENSMUSG00000014599.10	ENSMUSG00000014599	Csf1	protein_coding	chr3	107741048	107760469	-	2.53068e-06	0.000164014	1.41582	Csf1	colony stimulating factor 1 (macrophage)
ENSMUSG00000027882.18	ENSMUSG00000027882	Stxbp3	protein_coding	chr3	108793176	108840526	-	7.42894e-07	6.90393e-05	1.24569	Stxbp3	syntaxin binding protein 3
ENSMUSG00000027962.14	ENSMUSG00000027962	Vcam1	protein_coding	chr3	116109949	116129688	-	1.39497e-09	1.08687e-06	1.71577	Vcam1	vascular cell adhesion molecule 1
ENSMUSG00000044522.8	ENSMUSG00000044522	A730020M07Rik	lincRNA	chr3	121634936	121643485	-	0.00224222	0.0179496	1.94101	A730020M07Rik	RIKEN cDNA A730020M07 gene
ENSMUSG00000032854.12	ENSMUSG00000032854	Ugt8a	protein_coding	chr3	125865271	125938619	-	2.61627e-10	3.6846e-07	-1.99045	Ugt8a	UDP galactosyltransferase 8A
ENSMUSG00000028028.11	ENSMUSG00000028028	Alpk1	protein_coding	chr3	127670310	127780527	-	0.000548356	0.00670236	1.43567	Alpk1	alpha-kinase 1
ENSMUSG00000046688.14	ENSMUSG00000046688	Tifa	protein_coding	chr3	127789805	127832164	+	2.24881e-05	0.000691458	1.94203	Tifa	TRAF-interacting protein with forkhead-associated domain
ENSMUSG00000019232.14	ENSMUSG00000019232	Etnppl	protein_coding	chr3	130617448	130637521	+	5.67749e-05	0.00132623	1.36944	Etnppl	ethanolamine phosphate phospholyase
ENSMUSG00000106139.1	ENSMUSG00000106139	Gm43194	lincRNA	chr3	134199948	134213238	+	0.00188486	0.0158499	-1.855	Gm43194	predicted gene 43194
ENSMUSG00000105504.4	ENSMUSG00000105504	Gbp5	protein_coding	chr3	142493978	142522344	+	7.81794e-06	0.000335184	3.23377	Gbp5	guanylate binding protein 5
ENSMUSG00000040253.15	ENSMUSG00000040253	Gbp7	protein_coding	chr3	142530342	142550149	+	0.000556912	0.00675728	1.55789	Gbp7	guanylate binding protein 7
ENSMUSG00000028268.14	ENSMUSG00000028268	Gbp3	protein_coding	chr3	142560026	142573209	+	0.000688927	0.00793101	2.027	Gbp3	guanylate binding protein 3
ENSMUSG00000040264.10	ENSMUSG00000040264	Gbp2b	protein_coding	chr3	142594847	142619179	+	0.000550262	0.00671197	3.90703	Gbp2b	guanylate binding protein 2b
ENSMUSG00000028270.12	ENSMUSG00000028270	Gbp2	protein_coding	chr3	142620602	142638008	+	5.5175e-05	0.0013019	2.56907	Gbp2	guanylate binding protein 2
ENSMUSG00000028195.4	ENSMUSG00000028195	Cyr61	protein_coding	chr3	145646976	145649981	-	2.9565e-05	0.0008343	1.58157	Cyr61	cysteine rich protein 61
ENSMUSG00000011008.13	ENSMUSG00000011008	Mcoln2	protein_coding	chr3	146149833	146195513	+	0.00415326	0.0276579	3.85067	Mcoln2	mucolipin 2
ENSMUSG00000028037.13	ENSMUSG00000028037	Ifi44	protein_coding	chr3	151730922	151749960	-	0.00246646	0.0191275	3.60909	Ifi44	interferon-induced protein 44
ENSMUSG00000028179.12	ENSMUSG00000028179	Cth	protein_coding	chr3	157894248	157925077	-	0.00636912	0.0371412	1.03936	Cth	cystathionase (cystathionine gamma-lyase)
ENSMUSG00000042228.14	ENSMUSG00000042228	Lyn	protein_coding	chr4	3678115	3813122	+	3.46935e-06	0.000199866	1.40287	Lyn	LYN proto-oncogene, Src family tyrosine kinase
ENSMUSG00000086765.7	ENSMUSG00000086765	Gm11827	lincRNA	chr4	11122805	11126998	+	0.00565055	0.0343668	3.54481	Gm11827	predicted gene 11827
ENSMUSG00000040569.13	ENSMUSG00000040569	Slc26a7	protein_coding	chr4	14502430	14621805	-	0.00880591	0.0463401	-1.10861	Slc26a7	solute carrier family 26, member 7
ENSMUSG00000023267.10	ENSMUSG00000023267	Gabrr2	protein_coding	chr4	33062999	33095865	+	5.72964e-05	0.00132933	1.9408	Gabrr2	gamma-aminobutyric acid (GABA) C receptor, subunit rho 2
ENSMUSG00000073910.10	ENSMUSG00000073910	Mob3b	protein_coding	chr4	34949074	35157484	-	0.00506834	0.0317897	-1.01604	Mob3b	MOB kinase activator 3B
ENSMUSG00000040296.15	ENSMUSG00000040296	Ddx58	protein_coding	chr4	40203773	40239828	-	4.46873e-05	0.00110935	1.54331	Ddx58	DEAD (Asp-Glu-Ala-Asp) box polypeptide 58
ENSMUSG00000028413.13	ENSMUSG00000028413	B4galt1	protein_coding	chr4	40804602	40854005	-	7.13786e-07	6.74135e-05	1.64025	B4galt1	UDP-Gal:betaGlcNAc beta 1,4- galactosyltransferase, polypeptide 1
ENSMUSG00000078747.9	ENSMUSG00000078747	Gm20878	protein_coding	chr4	41941572	41943124	+	0.00625319	0.0366577	-1.23097	Gm20878	predicted gene, 20878
ENSMUSG00000028480.14	ENSMUSG00000028480	Glipr2	protein_coding	chr4	43957401	43979118	+	1.85458e-07	2.73018e-05	2.07929	Glipr2	GLI pathogenesis-related 2
ENSMUSG00000039634.12	ENSMUSG00000039634	Zfp189	protein_coding	chr4	49521176	49531517	+	2.47199e-05	0.000733005	1.00794	Zfp189	zinc finger protein 189
ENSMUSG00000038668.14	ENSMUSG00000038668	Lpar1	protein_coding	chr4	58435255	58553898	-	6.78913e-06	0.000307284	-1.02135	Lpar1	lysophosphatidic acid receptor 1
ENSMUSG00000063851.12	ENSMUSG00000063851	Rnf183	protein_coding	chr4	62427540	62435252	-	0.000389466	0.00532356	4.39385	Rnf183	ring finger protein 183
ENSMUSG00000039196.2	ENSMUSG00000039196	Orm1	protein_coding	chr4	63344560	63348163	+	0.000336404	0.00479939	4.78204	Orm1	orosomucoid 1
ENSMUSG00000039158.11	ENSMUSG00000039158	Akna	protein_coding	chr4	63367125	63403354	-	1.54606e-05	0.000536671	1.5144	Akna	AT-hook transcription factor
ENSMUSG00000028362.2	ENSMUSG00000028362	Tnfsf8	protein_coding	chr4	63831308	63861347	-	2.53576e-05	0.00074527	6.84942	Tnfsf8	tumor necrosis factor (ligand) superfamily, member 8
ENSMUSG00000028494.12	ENSMUSG00000028494	Plin2	protein_coding	chr4	86648386	86670060	-	1.41813e-06	0.000107333	1.33931	Plin2	perilipin 2
ENSMUSG00000038007.14	ENSMUSG00000038007	Acer2	protein_coding	chr4	86874396	86934822	+	0.000556514	0.00675728	1.80228	Acer2	alkaline ceramidase 2
ENSMUSG00000006386.15	ENSMUSG00000006386	Tek	protein_coding	chr4	94739289	94874976	+	0.000202813	0.00330171	-1.46617	Tek	endothelial-specific receptor tyrosine kinase
ENSMUSG00000028655.11	ENSMUSG00000028655	Mfsd2a	protein_coding	chr4	122946850	122961188	-	1.62201e-06	0.000118342	1.04097	Mfsd2a	major facilitator superfamily domain containing 2A
ENSMUSG00000032643.12	ENSMUSG00000032643	Fhl3	protein_coding	chr4	124700701	124708611	+	8.53505e-05	0.00176723	1.5969	Fhl3	four and a half LIM domains 3
ENSMUSG00000042677.7	ENSMUSG00000042677	Zc3h12a	protein_coding	chr4	125118423	125127840	-	0.000384276	0.00527864	2.74378	Zc3h12a	zinc finger CCCH type containing 12A
ENSMUSG00000062545.4	ENSMUSG00000062545	Tlr12	protein_coding	chr4	128615443	128618619	-	0.00372722	0.0256497	-2.01596	Tlr12	toll-like receptor 12
ENSMUSG00000040690.15	ENSMUSG00000040690	Col16a1	protein_coding	chr4	130047840	130099283	+	1.19497e-05	0.000455704	1.3979	Col16a1	collagen, type XVI, alpha 1
ENSMUSG00000040533.7	ENSMUSG00000040533	Matn1	protein_coding	chr4	130944385	130955475	+	1.09594e-05	0.000426955	2.82658	Matn1	matrilin 1, cartilage matrix protein
ENSMUSG00000028885.8	ENSMUSG00000028885	Smpdl3b	protein_coding	chr4	132732966	132757252	-	8.94117e-06	0.000369991	1.13315	Smpdl3b	sphingomyelin phosphodiesterase, acid-like 3B
ENSMUSG00000028874.14	ENSMUSG00000028874	Fgr	protein_coding	chr4	132974095	133001910	+	2.93137e-05	0.000833173	4.48212	Fgr	FGR proto-oncogene, Src family tyrosine kinase
ENSMUSG00000028862.6	ENSMUSG00000028862	Map3k6	protein_coding	chr4	133240818	133252929	+	3.80152e-08	9.29975e-06	3.3137	Map3k6	mitogen-activated protein kinase kinase kinase 6
ENSMUSG00000000682.7	ENSMUSG00000000682	Cd52	protein_coding	chr4	134082448	134095082	-	4.98976e-06	0.000254616	3.57094	Cd52	CD52 antigen
ENSMUSG00000050105.5	ENSMUSG00000050105	Grrp1	protein_coding	chr4	134251110	134254106	-	1.08777e-07	1.98847e-05	2.11552	Grrp1	glycine/arginine rich protein 1
ENSMUSG00000062157.6	ENSMUSG00000062157	Ifnlr1	protein_coding	chr4	135686287	135708181	+	0.00604678	0.0359757	1.47321	Ifnlr1	interferon lambda receptor 1
ENSMUSG00000036995.7	ENSMUSG00000036995	Asap3	protein_coding	chr4	136206365	136245216	+	0.00272094	0.0205273	1.04029	Asap3	ArfGAP with SH3 domain, ankyrin repeat and PH domain 3
ENSMUSG00000036905.8	ENSMUSG00000036905	C1qb	protein_coding	chr4	136880129	136886187	-	1.99377e-06	0.000138408	2.11324	C1qb	complement component 1, q subcomponent, beta polypeptide
ENSMUSG00000036896.5	ENSMUSG00000036896	C1qc	protein_coding	chr4	136889804	136893065	-	8.96718e-08	1.6819e-05	1.93648	C1qc	complement component 1, q subcomponent, C chain
ENSMUSG00000036887.5	ENSMUSG00000036887	C1qa	protein_coding	chr4	136895917	136898803	-	3.9116e-07	4.61486e-05	2.05689	C1qa	complement component 1, q subcomponent, alpha polypeptide
ENSMUSG00000028766.10	ENSMUSG00000028766	Alpl	protein_coding	chr4	137741733	137796384	-	1.27038e-07	2.11463e-05	-1.83123	Alpl	alkaline phosphatase, liver/bone/kidney
ENSMUSG00000086159.1	ENSMUSG00000086159	Gm13025	lincRNA	chr4	140679753	140684617	+	0.00149964	0.0134773	-2.95495	Gm13025	predicted gene 13025
ENSMUSG00000025330.6	ENSMUSG00000025330	Padi4	protein_coding	chr4	140745865	140774236	-	0.000126345	0.00235359	-4.33901	Padi4	peptidyl arginine deiminase, type IV
ENSMUSG00000006445.3	ENSMUSG00000006445	Epha2	protein_coding	chr4	141301240	141329384	+	4.39298e-05	0.00109397	1.81921	Epha2	Eph receptor A2
ENSMUSG00000033770.13	ENSMUSG00000033770	Clcnka	protein_coding	chr4	141384610	141398724	-	1.30721e-07	2.1319e-05	3.65166	Clcnka	chloride channel, voltage-sensitive Ka
ENSMUSG00000043085.14	ENSMUSG00000043085	Tmem82	protein_coding	chr4	141613376	141618633	-	2.08528e-05	0.000661997	2.98427	Tmem82	transmembrane protein 82
ENSMUSG00000040740.7	ENSMUSG00000040740	Slc25a34	protein_coding	chr4	141618824	141623821	-	2.50701e-07	3.37459e-05	2.13982	Slc25a34	solute carrier family 25, member 34
ENSMUSG00000028599.10	ENSMUSG00000028599	Tnfrsf1b	protein_coding	chr4	145213463	145246870	-	0.000223717	0.0035477	1.72496	Tnfrsf1b	tumor necrosis factor receptor superfamily, member 1b
ENSMUSG00000078503.9	ENSMUSG00000078503	Gm13225	protein_coding	chr4	145510759	145539188	+	0.000749062	0.00835877	-1.31724	Gm13225	predicted gene 13225
ENSMUSG00000065999.13	ENSMUSG00000065999	Gm13154	protein_coding	chr4	147553277	147585198	+	0.00422794	0.0279872	2.06087	Gm13154	predicted gene 13154
ENSMUSG00000039911.13	ENSMUSG00000039911	Spsb1	protein_coding	chr4	149896283	149955043	-	2.15338e-06	0.000143626	1.06759	Spsb1	splA/ryanodine receptor domain and SOCS box containing 1
ENSMUSG00000028976.10	ENSMUSG00000028976	Slc2a5	protein_coding	chr4	150119283	150144169	+	1.0324e-05	0.00040988	-1.7999	Slc2a5	solute carrier family 2 (facilitated glucose transporter), member 5
ENSMUSG00000028967.10	ENSMUSG00000028967	Errfi1	protein_coding	chr4	150853919	150868892	+	2.56833e-07	3.41793e-05	1.16211	Errfi1	ERBB receptor feedback inhibitor 1
ENSMUSG00000048001.7	ENSMUSG00000048001	Hes5	protein_coding	chr4	154960923	154962371	+	1.21108e-07	2.07693e-05	-1.6849	Hes5	hairy and enhancer of split 5 (Drosophila)
ENSMUSG00000023153.9	ENSMUSG00000023153	Tmem52	protein_coding	chr4	155469114	155470858	+	0.000696016	0.00797438	1.67238	Tmem52	transmembrane protein 52
ENSMUSG00000035692.6	ENSMUSG00000035692	Isg15	protein_coding	chr4	156199424	156200818	-	0.000526978	0.00654823	3.0104	Isg15	ISG15 ubiquitin-like modifier
ENSMUSG00000012428.9	ENSMUSG00000012428	Steap4	protein_coding	chr5	7960457	7982213	+	1.67817e-06	0.000120587	3.51028	Steap4	STEAP family member 4
ENSMUSG00000039899.5	ENSMUSG00000039899	Fgl2	protein_coding	chr5	21372642	21378374	+	0.00174204	0.0149916	1.36437	Fgl2	fibrinogen-like protein 2
ENSMUSG00000105987.4	ENSMUSG00000105987	AI506816	processed_transcript	chr5	23698296	23712667	-	0.00317459	0.0228513	3.26989	AI506816	expressed sequence AI506816
ENSMUSG00000086697.1	ENSMUSG00000086697	4933427G23Rik	transcribed_processed_pseudogene	chr5	23815618	23831897	-	0.00599803	0.0357625	3.02575	4933427G23Rik	RIKEN cDNA 4933427G23 gene
ENSMUSG00000028978.12	ENSMUSG00000028978	Nos3	protein_coding	chr5	24364810	24384474	+	1.07404e-05	0.000421382	1.18041	Nos3	nitric oxide synthase 3, endothelial cell
ENSMUSG00000059631.6	ENSMUSG00000059631	1500035N22Rik	lincRNA	chr5	24985842	24998168	+	0.0041113	0.0274775	-1.01229	1500035N22Rik	RIKEN cDNA 1500035N22 gene
ENSMUSG00000053214.7	ENSMUSG00000053214	Gm9899	processed_transcript	chr5	30573987	30588619	-	0.00390102	0.0264655	-2.18426	Gm9899	predicted gene 9899
ENSMUSG00000029163.9	ENSMUSG00000029163	Emilin1	protein_coding	chr5	30913402	30921277	+	0.00291114	0.0214941	1.05744	Emilin1	elastin microfibril interfacer 1
ENSMUSG00000106680.1	ENSMUSG00000106680	Gm43852	TEC	chr5	32713072	32713988	-	0.00789449	0.0430856	-1.13791	Gm43852	predicted gene 43852
ENSMUSG00000054520.15	ENSMUSG00000054520	Sh3bp2	protein_coding	chr5	34525838	34563641	+	8.54132e-05	0.00176723	1.05974	Sh3bp2	SH3-domain binding protein 2
ENSMUSG00000062329.4	ENSMUSG00000062329	Cytl1	protein_coding	chr5	37735519	37739820	+	9.2237e-06	0.000379793	-4.57297	Cytl1	cytokine-like 1
ENSMUSG00000048450.10	ENSMUSG00000048450	Msx1	protein_coding	chr5	37820485	37824583	-	0.000126543	0.00235463	-1.36298	Msx1	msh homeobox 1
ENSMUSG00000005107.13	ENSMUSG00000005107	Slc2a9	protein_coding	chr5	38349273	38503143	-	0.00109933	0.0109374	1.44076	Slc2a9	solute carrier family 2 (facilitated glucose transporter), member 9
ENSMUSG00000029082.17	ENSMUSG00000029082	Bst1	protein_coding	chr5	43818885	43843986	+	0.000375566	0.00518468	3.05383	Bst1	bone marrow stromal cell antigen 1
ENSMUSG00000029084.5	ENSMUSG00000029084	Cd38	protein_coding	chr5	43868553	43912375	+	9.39127e-05	0.00188904	1.5778	Cd38	CD38 antigen
ENSMUSG00000029086.15	ENSMUSG00000029086	Prom1	protein_coding	chr5	43993620	44102032	-	7.93078e-06	0.000339148	-1.14155	Prom1	prominin 1
ENSMUSG00000104868.1	ENSMUSG00000104868	Gm9954	TEC	chr5	63646170	63650894	-	0.000195668	0.00322591	-1.0101	Gm9954	predicted gene 9954
ENSMUSG00000044827.10	ENSMUSG00000044827	Tlr1	protein_coding	chr5	64924679	64933563	-	5.41952e-06	0.000268024	2.90722	Tlr1	toll-like receptor 1
ENSMUSG00000051498.6	ENSMUSG00000051498	Tlr6	protein_coding	chr5	64952031	64960097	-	3.78107e-05	0.00098125	2.91135	Tlr6	toll-like receptor 6
ENSMUSG00000107300.1	ENSMUSG00000107300	Gm43279	TEC	chr5	66688882	66691393	+	0.00150592	0.0135159	3.22654	Gm43279	predicted gene 43279
ENSMUSG00000029371.7	ENSMUSG00000029371	Cxcl5	protein_coding	chr5	90759360	90761624	+	0.00382662	0.0261099	1.71424	Cxcl5	chemokine (C-X-C motif) ligand 5
ENSMUSG00000029380.11	ENSMUSG00000029380	Cxcl1	protein_coding	chr5	90891241	90893115	+	0.000938219	0.00980356	4.99669	Cxcl1	chemokine (C-X-C motif) ligand 1
ENSMUSG00000029417.9	ENSMUSG00000029417	Cxcl9	protein_coding	chr5	92321347	92328079	-	0.000598835	0.00715088	3.64352	Cxcl9	chemokine (C-X-C motif) ligand 9
ENSMUSG00000023078.6	ENSMUSG00000023078	Cxcl13	protein_coding	chr5	95956951	95961068	+	0.000172246	0.00293578	4.22943	Cxcl13	chemokine (C-X-C motif) ligand 13
ENSMUSG00000029322.12	ENSMUSG00000029322	Plac8	protein_coding	chr5	100553725	100572245	-	0.00653589	0.0378172	2.87386	Plac8	placenta-specific 8
ENSMUSG00000029321.1	ENSMUSG00000029321	Slc10a6	protein_coding	chr5	103605711	103629403	-	0.00015516	0.00271276	7.62035	Slc10a6	solute carrier family 10 (sodium/bile acid cotransporter family), member 6
ENSMUSG00000029313.18	ENSMUSG00000029313	Aff1	protein_coding	chr5	103692374	103855322	+	9.79993e-07	8.27522e-05	1.61876	Aff1	AF4/FMR2 family, member 1
ENSMUSG00000029298.15	ENSMUSG00000029298	Gbp9	protein_coding	chr5	105077630	105139539	-	0.00182467	0.0155023	1.91011	Gbp9	guanylate-binding protein 9
ENSMUSG00000079363.7	ENSMUSG00000079363	Gbp4	protein_coding	chr5	105115767	105139586	-	0.000228157	0.00359753	2.33994	Gbp4	guanylate binding protein 4
ENSMUSG00000029490.3	ENSMUSG00000029490	Mfsd7a	protein_coding	chr5	108441054	108448891	-	0.00749092	0.0416621	1.45271	Mfsd7a	major facilitator superfamily domain containing 7A
ENSMUSG00000105541.1	ENSMUSG00000105541	Gm43136	antisense	chr5	110153487	110154122	-	0.00518924	0.0323065	2.55254	Gm43136	predicted gene 43136
ENSMUSG00000029499.11	ENSMUSG00000029499	Pxmp2	protein_coding	chr5	110274282	110286186	-	4.47474e-05	0.00110935	1.23181	Pxmp2	peroxisomal membrane protein 2
ENSMUSG00000104807.1	ENSMUSG00000104807	Gm42865	lincRNA	chr5	112675375	112680587	+	0.00894486	0.0468654	-1.18783	Gm42865	predicted gene 42865
ENSMUSG00000066952.11	ENSMUSG00000066952	Myo1h	protein_coding	chr5	114289166	114365357	+	0.000428098	0.00570626	1.36069	Myo1h	myosin 1H
ENSMUSG00000014158.11	ENSMUSG00000014158	Trpv4	protein_coding	chr5	114622152	114658421	-	2.68726e-06	0.000168187	1.86306	Trpv4	transient receptor potential cation channel, subfamily V, member 4
ENSMUSG00000029561.17	ENSMUSG00000029561	Oasl2	protein_coding	chr5	114896936	114912234	+	0.000367539	0.00510352	3.0096	Oasl2	2'-5' oligoadenylate synthetase-like 2
ENSMUSG00000041827.15	ENSMUSG00000041827	Oasl1	protein_coding	chr5	114923240	114937915	+	0.00353704	0.0247533	2.08505	Oasl1	2'-5' oligoadenylate synthetase-like 1
ENSMUSG00000029597.14	ENSMUSG00000029597	Sds	protein_coding	chr5	120476526	120483932	+	0.000343728	0.00486217	4.18517	Sds	serine dehydratase
ENSMUSG00000032690.16	ENSMUSG00000032690	Oas2	protein_coding	chr5	120730333	120749853	-	0.00632386	0.0369762	2.60276	Oas2	2'-5' oligoadenylate synthetase 2
ENSMUSG00000029605.16	ENSMUSG00000029605	Oas1b	polymorphic_pseudogene	chr5	120812635	120824163	+	0.000797101	0.00872778	2.64093	Oas1b	2'-5' oligoadenylate synthetase 1B
ENSMUSG00000052776.10	ENSMUSG00000052776	Oas1a	protein_coding	chr5	120896256	120907521	-	0.00139883	0.0128136	2.90651	Oas1a	2'-5' oligoadenylate synthetase 1A
ENSMUSG00000064267.13	ENSMUSG00000064267	Hvcn1	protein_coding	chr5	122206804	122242297	+	0.000546471	0.00668914	1.17073	Hvcn1	hydrogen voltage-gated channel 1
ENSMUSG00000045502.6	ENSMUSG00000045502	Hcar2	protein_coding	chr5	123863570	123865499	-	7.75001e-05	0.00166435	3.5336	Hcar2	hydroxycarboxylic acid receptor 2
ENSMUSG00000049241.5	ENSMUSG00000049241	Hcar1	protein_coding	chr5	123876736	123880020	-	0.000182251	0.00305928	-3.5599	Hcar1	hydrocarboxylic acid receptor 1
ENSMUSG00000072591.10	ENSMUSG00000072591	5930412G12Rik	lincRNA	chr5	128579106	128600693	-	0.00180063	0.0153529	-1.0599	5930412G12Rik	RIKEN cDNA 5930412G12 gene
ENSMUSG00000015950.13	ENSMUSG00000015950	Ncf1	protein_coding	chr5	134220053	134229625	-	3.27035e-08	8.11975e-06	2.62877	Ncf1	neutrophil cytosolic factor 1
ENSMUSG00000054909.11	ENSMUSG00000054909	Wbscr25	antisense	chr5	134987433	135001350	-	0.00417285	0.027744	2.8089	Wbscr25	Williams Beuren syndrome chromosome region 25 (human)
ENSMUSG00000037411.10	ENSMUSG00000037411	Serpine1	protein_coding	chr5	137061504	137072268	-	6.157e-07	6.12934e-05	3.33282	Serpine1	serine (or cysteine) peptidase inhibitor, clade E, member 1
ENSMUSG00000043279.9	ENSMUSG00000043279	Trim56	protein_coding	chr5	137105644	137116209	-	1.46677e-05	0.000515849	1.45785	Trim56	tripartite motif-containing 56
ENSMUSG00000029723.16	ENSMUSG00000029723	Tsc22d4	protein_coding	chr5	137745730	137768450	+	1.38721e-08	4.70944e-06	1.33711	Tsc22d4	TSC22 domain family, member 4
ENSMUSG00000046245.13	ENSMUSG00000046245	Pilra	protein_coding	chr5	137821952	137836281	-	8.43259e-05	0.00176202	4.92177	Pilra	paired immunoglobin-like type 2 receptor alpha
ENSMUSG00000066684.10	ENSMUSG00000066684	Pilrb1	protein_coding	chr5	137852147	137858106	-	1.88313e-05	0.000615439	6.10347	Pilrb1	paired immunoglobin-like type 2 receptor beta 1
ENSMUSG00000066682.11	ENSMUSG00000066682	Pilrb2	protein_coding	chr5	137865827	137871815	-	2.02578e-06	0.000138678	6.09432	Pilrb2	paired immunoglobin-like type 2 receptor beta 2
ENSMUSG00000018143.10	ENSMUSG00000018143	Mafk	protein_coding	chr5	139791513	139802653	+	1.14956e-06	9.43608e-05	1.14687	Mafk	v-maf musculoaponeurotic fibrosarcoma oncogene family, protein K (avian)
ENSMUSG00000029622.16	ENSMUSG00000029622	Arpc1b	protein_coding	chr5	145114215	145130705	+	8.8842e-08	1.6819e-05	1.50174	Arpc1b	actin related protein 2/3 complex, subunit 1B
ENSMUSG00000060063.9	ENSMUSG00000060063	Alox5ap	protein_coding	chr5	149264767	149288153	+	5.00427e-05	0.0012135	1.55902	Alox5ap	arachidonate 5-lipoxygenase activating protein
ENSMUSG00000047735.14	ENSMUSG00000047735	Samd9l	protein_coding	chr6	3372257	3399572	-	0.00014888	0.00264032	1.22665	Samd9l	sterile alpha motif domain containing 9-like
ENSMUSG00000032766.9	ENSMUSG00000032766	Gng11	protein_coding	chr6	4003904	4008445	+	2.11913e-06	0.0001433	-1.18391	Gng11	guanine nucleotide binding protein (G protein), gamma 11
ENSMUSG00000019577.6	ENSMUSG00000019577	Pdk4	protein_coding	chr6	5483351	5496309	-	8.50271e-07	7.50068e-05	2.30529	Pdk4	pyruvate dehydrogenase kinase, isoenzyme 4
ENSMUSG00000015112.15	ENSMUSG00000015112	Slc25a13	protein_coding	chr6	6041218	6217173	-	5.3416e-06	0.000266839	1.51533	Slc25a13	solute carrier family 25 (mitochondrial carrier, adenine nucleotide translocator), member 13
ENSMUSG00000029552.19	ENSMUSG00000029552	Tes	protein_coding	chr6	17065149	17105828	+	2.0648e-05	0.000656748	1.33168	Tes	testis derived transcript
ENSMUSG00000007655.16	ENSMUSG00000007655	Cav1	protein_coding	chr6	17306335	17341452	+	4.86683e-07	5.25712e-05	-1.47867	Cav1	caveolin 1, caveolae protein
ENSMUSG00000106775.1	ENSMUSG00000106775	C130093G08Rik	TEC	chr6	23251133	23253358	+	0.00607722	0.0360408	-1.68588	C130093G08Rik	RIKEN cDNA C130093G08 gene
ENSMUSG00000039904.9	ENSMUSG00000039904	Gpr37	protein_coding	chr6	25665878	25690729	-	2.60212e-10	3.6846e-07	-1.37165	Gpr37	G protein-coupled receptor 37
ENSMUSG00000068699.12	ENSMUSG00000068699	Flnc	protein_coding	chr6	29433256	29461883	+	0.000290385	0.00430915	1.72337	Flnc	filamin C, gamma
ENSMUSG00000059022.14	ENSMUSG00000059022	Kcp	protein_coding	chr6	29473162	29507952	-	0.00121893	0.0117411	-1.20885	Kcp	kielin/chordin-like protein
ENSMUSG00000047420.8	ENSMUSG00000047420	Fam180a	protein_coding	chr6	35312668	35326141	-	0.000778414	0.0085641	-2.73428	Fam180a	family with sequence similarity 180, member A
ENSMUSG00000029826.14	ENSMUSG00000029826	Zc3hav1	protein_coding	chr6	38305286	38354603	-	0.000120977	0.00228169	1.38954	Zc3hav1	zinc finger CCCH type, antiviral 1
ENSMUSG00000038507.6	ENSMUSG00000038507	Parp12	protein_coding	chr6	39086410	39118349	-	1.4195e-06	0.000107333	1.34761	Parp12	poly (ADP-ribose) polymerase family, member 12
ENSMUSG00000029915.14	ENSMUSG00000029915	Clec5a	protein_coding	chr6	40574894	40585821	-	0.0003009	0.00439849	2.3084	Clec5a	C-type lectin domain family 5, member a
ENSMUSG00000064262.7	ENSMUSG00000064262	Gimap8	protein_coding	chr6	48647234	48660875	+	0.00156568	0.0139353	1.24315	Gimap8	GTPase, IMAP family member 8
ENSMUSG00000051124.6	ENSMUSG00000051124	Gimap9	protein_coding	chr6	48676129	48679114	+	0.00278696	0.0208777	2.01472	Gimap9	GTPase, IMAP family member 9
ENSMUSG00000054435.16	ENSMUSG00000054435	Gimap4	protein_coding	chr6	48684549	48692060	+	3.73382e-06	0.000209779	2.13627	Gimap4	GTPase, IMAP family member 4
ENSMUSG00000047867.11	ENSMUSG00000047867	Gimap6	protein_coding	chr6	48701582	48708225	-	3.36404e-06	0.000196354	2.05701	Gimap6	GTPase, IMAP family member 6
ENSMUSG00000043505.8	ENSMUSG00000043505	Gimap5	protein_coding	chr6	48746197	48754210	+	1.27611e-05	0.000471735	2.82151	Gimap5	GTPase, IMAP family member 5
ENSMUSG00000107481.1	ENSMUSG00000107481	4833403J16Rik	lincRNA	chr6	48755338	48756368	+	0.00596247	0.0356399	2.5308	4833403J16Rik	RIKEN cDNA 4833403J16 gene
ENSMUSG00000023367.14	ENSMUSG00000023367	Tmem176a	protein_coding	chr6	48840919	48847071	+	1.79444e-05	0.000595818	1.07418	Tmem176a	transmembrane protein 176A
ENSMUSG00000029832.16	ENSMUSG00000029832	Nfe2l3	protein_coding	chr6	51432670	51458768	+	0.000110222	0.00212707	-1.04878	Nfe2l3	nuclear factor, erythroid derived 2, like 3
ENSMUSG00000037984.9	ENSMUSG00000037984	Neurod6	protein_coding	chr6	55677822	55681263	-	4.73213e-07	5.21318e-05	-1.12158	Neurod6	neurogenic differentiation 6
ENSMUSG00000076609.2	ENSMUSG00000076609	Igkc	IG_C_gene	chr6	70726435	70726966	+	0.00565872	0.0343927	-1.84384	Igkc	immunoglobulin kappa constant
ENSMUSG00000056737.14	ENSMUSG00000056737	Capg	protein_coding	chr6	72544391	72562983	+	1.88814e-05	0.000615868	2.37658	Capg	capping protein (actin filament), gelsolin-like
ENSMUSG00000056666.13	ENSMUSG00000056666	Retsat	protein_coding	chr6	72598475	72608425	+	0.00166201	0.0145284	1.51526	Retsat	retinol saturase (all trans retinol 13,14 reductase)
ENSMUSG00000000628.10	ENSMUSG00000000628	Hk2	protein_coding	chr6	82725025	82774454	-	0.00042638	0.00569248	1.39193	Hk2	hexokinase 2
ENSMUSG00000063415.12	ENSMUSG00000063415	Cyp26b1	protein_coding	chr6	84571414	84593908	-	1.48726e-05	0.000520853	-1.03103	Cyp26b1	cytochrome P450, family 26, subfamily b, polypeptide 1
ENSMUSG00000030048.5	ENSMUSG00000030048	Gkn3	protein_coding	chr6	87383256	87388935	-	2.2092e-06	0.000145834	-4.63592	Gkn3	gastrokine 3
ENSMUSG00000089997.1	ENSMUSG00000089997	1810020O05Rik	lincRNA	chr6	87675593	87690847	-	0.00187475	0.0158146	1.77298	1810020O05Rik	Riken cDNA 1810020O05 gene
ENSMUSG00000030087.11	ENSMUSG00000030087	Klf15	protein_coding	chr6	90462576	90475238	+	1.1745e-09	9.76891e-07	1.37849	Klf15	Kruppel-like factor 15
ENSMUSG00000107451.1	ENSMUSG00000107451	Gm44421	lincRNA	chr6	90478466	90479686	+	6.05935e-06	0.000286555	1.9521	Gm44421	predicted gene, 44421
ENSMUSG00000030022.14	ENSMUSG00000030022	Adamts9	protein_coding	chr6	92772699	92943492	-	3.0514e-10	3.90462e-07	3.47408	Adamts9	a disintegrin-like and metallopeptidase (reprolysin type) with thrombospondin type 1 motif, 9
ENSMUSG00000048636.7	ENSMUSG00000048636	A730049H05Rik	protein_coding	chr6	92816478	92847174	+	0.00422984	0.0279886	3.95011	A730049H05Rik	RIKEN cDNA A730049H05 gene
ENSMUSG00000097462.7	ENSMUSG00000097462	9530026P05Rik	antisense	chr6	92940329	93272979	+	0.00506992	0.0317897	1.0211	9530026P05Rik	RIKEN cDNA 9530026P05 gene
ENSMUSG00000092448.1	ENSMUSG00000092448	Gm20387	antisense	chr6	110639753	110645916	-	0.00410135	0.027458	-1.31143	Gm20387	predicted gene 20387
ENSMUSG00000030317.8	ENSMUSG00000030317	Timp4	protein_coding	chr6	115241892	115252205	-	5.90151e-07	5.91395e-05	1.30277	Timp4	tissue inhibitor of metalloproteinase 4
ENSMUSG00000042213.15	ENSMUSG00000042213	Zfand4	protein_coding	chr6	116264222	116330298	+	0.000179983	0.00303947	1.39162	Zfand4	zinc finger, AN1-type domain 4
ENSMUSG00000025701.12	ENSMUSG00000025701	Alox5	protein_coding	chr6	116410077	116461178	-	0.000200154	0.00327391	2.42181	Alox5	arachidonate 5-lipoxygenase
ENSMUSG00000061353.11	ENSMUSG00000061353	Cxcl12	protein_coding	chr6	117168535	117181367	+	3.52725e-07	4.31439e-05	-1.17833	Cxcl12	chemokine (C-X-C motif) ligand 12
ENSMUSG00000054488.14	ENSMUSG00000054488	Gm9946	lincRNA	chr6	117559697	117572329	+	5.72372e-06	0.000278404	-5.00808	Gm9946	predicted gene 9946
ENSMUSG00000041377.12	ENSMUSG00000041377	Ninj2	protein_coding	chr6	120093350	120200339	+	3.90383e-06	0.000215034	-3.09929	Ninj2	ninjurin 2
ENSMUSG00000030107.10	ENSMUSG00000030107	Usp18	protein_coding	chr6	121245906	121270917	+	0.000497357	0.00629901	2.57191	Usp18	ubiquitin specific peptidase 18
ENSMUSG00000030111.9	ENSMUSG00000030111	A2m	protein_coding	chr6	121635376	121679227	+	6.414e-06	0.00029638	2.61455	A2m	alpha-2-macroglobulin
ENSMUSG00000040613.14	ENSMUSG00000040613	Apobec1	protein_coding	chr6	122577792	122602444	-	0.000540233	0.00664211	1.55122	Apobec1	apolipoprotein B mRNA editing enzyme, catalytic polypeptide 1
ENSMUSG00000040552.8	ENSMUSG00000040552	C3ar1	protein_coding	chr6	122847138	122856161	-	3.62545e-05	0.000955775	3.70862	C3ar1	complement component 3a receptor 1
ENSMUSG00000049037.8	ENSMUSG00000049037	Clec4a1	protein_coding	chr6	122921848	122934619	+	3.17487e-05	0.000878768	3.91099	Clec4a1	C-type lectin domain family 4, member a1
ENSMUSG00000043832.13	ENSMUSG00000043832	Clec4a3	protein_coding	chr6	122952515	122969875	+	0.00038014	0.00523589	2.46098	Clec4a3	C-type lectin domain family 4, member a3
ENSMUSG00000030148.15	ENSMUSG00000030148	Clec4a2	protein_coding	chr6	123106428	123143999	+	3.12279e-05	0.000868119	2.4217	Clec4a2	C-type lectin domain family 4, member a2
ENSMUSG00000030144.4	ENSMUSG00000030144	Clec4d	protein_coding	chr6	123262111	123275265	+	0.00149401	0.0134631	5.01445	Clec4d	C-type lectin domain family 4, member d
ENSMUSG00000008845.9	ENSMUSG00000008845	Cd163	protein_coding	chr6	124304656	124330527	+	0.00916711	0.0477741	2.34803	Cd163	CD163 antigen
ENSMUSG00000055172.10	ENSMUSG00000055172	C1ra	protein_coding	chr6	124512405	124523443	+	6.52853e-05	0.00145971	3.17451	C1ra	complement component 1, r subcomponent A
ENSMUSG00000038521.17	ENSMUSG00000038521	C1s1	protein_coding	chr6	124530345	124542359	-	0.000268016	0.00404577	2.75009	C1s1	complement component 1, s subcomponent 1
ENSMUSG00000004266.15	ENSMUSG00000004266	Ptpn6	protein_coding	chr6	124720707	124738714	-	2.64665e-07	3.46246e-05	2.13115	Ptpn6	protein tyrosine phosphatase, non-receptor type 6
ENSMUSG00000030339.7	ENSMUSG00000030339	Ltbr	protein_coding	chr6	125306571	125313885	-	1.31175e-06	0.000102446	1.44904	Ltbr	lymphotoxin B receptor
ENSMUSG00000030341.17	ENSMUSG00000030341	Tnfrsf1a	protein_coding	chr6	125349362	125362484	+	1.17376e-08	4.24468e-06	2.13145	Tnfrsf1a	tumor necrosis factor receptor superfamily, member 1a
ENSMUSG00000001930.17	ENSMUSG00000001930	Vwf	protein_coding	chr6	125546774	125686679	+	0.000469401	0.00608137	1.4334	Vwf	Von Willebrand factor
ENSMUSG00000081113.1	ENSMUSG00000081113	Gm7308	processed_pseudogene	chr6	127282063	127282509	-	0.00657963	0.0379697	-1.52622	Gm7308	predicted pseudogene 7308
ENSMUSG00000030353.15	ENSMUSG00000030353	Tead4	protein_coding	chr6	128224288	128300823	-	2.93501e-05	0.000833173	2.42172	Tead4	TEA domain family member 4
ENSMUSG00000090698.2	ENSMUSG00000090698	Apold1	protein_coding	chr6	134981718	134986836	+	3.72292e-05	0.000971471	2.03512	Apold1	apolipoprotein L domain containing 1
ENSMUSG00000046733.7	ENSMUSG00000046733	Gprc5a	protein_coding	chr6	135065651	135084709	+	0.000656499	0.00765839	3.37456	Gprc5a	G protein-coupled receptor, family C, group 5, member A
ENSMUSG00000030208.15	ENSMUSG00000030208	Emp1	protein_coding	chr6	135362545	135383173	+	3.09303e-08	7.91578e-06	2.4158	Emp1	epithelial membrane protein 1
ENSMUSG00000030218.2	ENSMUSG00000030218	Mgp	protein_coding	chr6	136872435	136875823	-	1.68901e-06	0.000120587	1.10606	Mgp	matrix Gla protein
ENSMUSG00000030220.13	ENSMUSG00000030220	Arhgdib	protein_coding	chr6	136923655	136941899	-	1.63807e-05	0.000558386	1.31928	Arhgdib	Rho, GDP dissociation inhibitor (GDI) beta
ENSMUSG00000030235.17	ENSMUSG00000030235	Slco1c1	protein_coding	chr6	141524368	141570177	+	6.06356e-06	0.000286555	-1.47947	Slco1c1	solute carrier organic anion transporter family, member 1c1
ENSMUSG00000030237.14	ENSMUSG00000030237	Slco1a4	protein_coding	chr6	141805440	141856199	-	0.00126103	0.0119832	-1.13746	Slco1a4	solute carrier organic anion transporter family, member 1a4
ENSMUSG00000078815.8	ENSMUSG00000078815	Cacng6	protein_coding	chr7	3424195	3435667	+	0.00103688	0.0105173	-1.28134	Cacng6	calcium channel, voltage-dependent, gamma subunit 6
ENSMUSG00000058818.13	ENSMUSG00000058818	Pirb	protein_coding	chr7	3711409	3720391	-	0.000145442	0.00259317	3.98366	Pirb	paired Ig-like receptor B
ENSMUSG00000049130.5	ENSMUSG00000049130	C5ar1	protein_coding	chr7	16246743	16259540	-	8.57516e-08	1.6587e-05	4.62398	C5ar1	complement component 5a receptor 1
ENSMUSG00000001918.17	ENSMUSG00000001918	Slc1a5	protein_coding	chr7	16781340	16798274	+	0.000542361	0.00665844	1.05481	Slc1a5	solute carrier family 1 (neutral amino acid transporter), member 5
ENSMUSG00000004328.15	ENSMUSG00000004328	Hif3a	protein_coding	chr7	17031507	17062427	-	6.29796e-09	3.17475e-06	3.1207	Hif3a	hypoxia inducible factor 3, alpha subunit
ENSMUSG00000109209.1	ENSMUSG00000109209	RP23-229E19.4	TEC	chr7	18396516	18400865	-	0.00474147	0.030313	2.60733	Gm45104	predicted gene 45104
ENSMUSG00000030413.7	ENSMUSG00000030413	Pglyrp1	protein_coding	chr7	18871331	18890459	+	1.94942e-07	2.81988e-05	2.73606	Pglyrp1	peptidoglycan recognition protein 1
ENSMUSG00000030403.9	ENSMUSG00000030403	Vasp	protein_coding	chr7	19256929	19271817	-	1.48043e-05	0.000519556	1.42933	Vasp	vasodilator-stimulated phosphoprotein
ENSMUSG00000002983.17	ENSMUSG00000002983	Relb	protein_coding	chr7	19606217	19629438	-	0.000986107	0.0101305	1.21328	Relb	avian reticuloendotheliosis viral (v-rel) oncogene related B
ENSMUSG00000053175.17	ENSMUSG00000053175	Bcl3	protein_coding	chr7	19808462	19822770	-	0.000301918	0.00440562	4.5001	Bcl3	B cell leukemia/lymphoma 3
ENSMUSG00000040511.14	ENSMUSG00000040511	Pvr	protein_coding	chr7	19903578	19921160	-	1.29711e-06	0.000102263	1.40487	Pvr	poliovirus receptor
ENSMUSG00000046223.10	ENSMUSG00000046223	Plaur	protein_coding	chr7	24462484	24475968	+	2.62888e-05	0.000766967	3.87957	Plaur	plasminogen activator, urokinase receptor
ENSMUSG00000052212.6	ENSMUSG00000052212	Cd177	protein_coding	chr7	24743983	24760311	-	0.00623422	0.0366065	4.85178	Cd177	CD177 antigen
ENSMUSG00000002603.15	ENSMUSG00000002603	Tgfb1	protein_coding	chr7	25687002	25705077	+	8.27736e-05	0.00173637	1.31869	Tgfb1	transforming growth factor, beta 1
ENSMUSG00000044786.6	ENSMUSG00000044786	Zfp36	protein_coding	chr7	28376784	28380253	-	8.07272e-06	0.000342576	2.32184	Zfp36	zinc finger protein 36
ENSMUSG00000030587.5	ENSMUSG00000030587	2200002D01Rik	protein_coding	chr7	29246561	29248466	-	0.000262745	0.00400095	2.7354	2200002D01Rik	RIKEN cDNA 2200002D01 gene
ENSMUSG00000037166.5	ENSMUSG00000037166	Ppp1r14a	protein_coding	chr7	29289308	29293801	+	1.80304e-06	0.000127091	-1.13973	Ppp1r14a	protein phosphatase 1, regulatory (inhibitor) subunit 14A
ENSMUSG00000030579.10	ENSMUSG00000030579	Tyrobp	protein_coding	chr7	30413760	30417585	+	6.48287e-05	0.0014534	1.35173	Tyrobp	TYRO protein tyrosine kinase binding protein
ENSMUSG00000036915.17	ENSMUSG00000036915	Kirrel2	protein_coding	chr7	30447534	30457690	-	0.000339901	0.00482876	1.19578	Kirrel2	kin of IRRE like 2 (Drosophila)
ENSMUSG00000050440.8	ENSMUSG00000050440	Hamp	protein_coding	chr7	30942368	30944032	-	0.00249153	0.0192801	3.69539	Hamp	hepcidin antimicrobial peptide
ENSMUSG00000009687.14	ENSMUSG00000009687	Fxyd5	protein_coding	chr7	31032722	31042481	-	8.26786e-07	7.3944e-05	1.08368	Fxyd5	FXYD domain-containing ion transport regulator 5
ENSMUSG00000036560.14	ENSMUSG00000036560	Lgi4	protein_coding	chr7	31059342	31070935	+	4.88796e-06	0.000252519	1.00967	Lgi4	leucine-rich repeat LGI family, member 4
ENSMUSG00000034957.10	ENSMUSG00000034957	Cebpa	protein_coding	chr7	35119293	35121928	+	2.11484e-08	6.06558e-06	1.3765	Cebpa	CCAAT/enhancer binding protein (C/EBP), alpha
ENSMUSG00000004609.11	ENSMUSG00000004609	Cd33	protein_coding	chr7	43524216	43544428	-	0.000111998	0.0021516	1.23689	Cd33	CD33 antigen
ENSMUSG00000030474.9	ENSMUSG00000030474	Siglece	protein_coding	chr7	43651070	43660161	-	0.00211303	0.0172052	3.83991	Siglece	sialic acid binding Ig-like lectin E
ENSMUSG00000097178.7	ENSMUSG00000097178	2310002F09Rik	processed_transcript	chr7	43695209	43797958	-	0.00212826	0.0172994	-1.97654	2310002F09Rik	RIKEN cDNA 2310002F09 gene
ENSMUSG00000044562.11	ENSMUSG00000044562	Rasip1	protein_coding	chr7	45627526	45639093	+	1.16079e-07	2.07632e-05	2.08715	Rasip1	Ras interacting protein 1
ENSMUSG00000042918.16	ENSMUSG00000042918	Mamstr	protein_coding	chr7	45639977	45645768	+	0.00168819	0.01469	1.02659	Mamstr	MEF2 activating motif and SAP domain containing transcriptional regulator
ENSMUSG00000030834.6	ENSMUSG00000030834	Abcc6	protein_coding	chr7	45976380	46030286	-	0.000261212	0.00398647	-2.38506	Abcc6	ATP-binding cassette, sub-family C (CFTR/MRP), member 6
ENSMUSG00000040026.7	ENSMUSG00000040026	Saa3	protein_coding	chr7	46711998	46715676	-	1.91186e-07	2.7898e-05	5.87896	Saa3	serum amyloid A 3
ENSMUSG00000074115.4	ENSMUSG00000074115	Saa1	protein_coding	chr7	46740499	46742980	-	0.000531462	0.00658783	4.24574	Saa1	serum amyloid A 1
ENSMUSG00000057465.4	ENSMUSG00000057465	Saa2	protein_coding	chr7	46751833	46754314	+	0.000590935	0.00708738	4.50899	Saa2	serum amyloid A 2
ENSMUSG00000051504.18	ENSMUSG00000051504	Siglech	protein_coding	chr7	55768178	55778925	+	7.49197e-08	1.50155e-05	-3.19637	Siglech	sialic acid binding Ig-like lectin H
ENSMUSG00000109006.1	ENSMUSG00000109006	RP23-407N2.2	lincRNA	chr7	61529871	61615327	-	0.00807211	0.0436966	-1.15942	B230209E15Rik	RIKEN cDNA B230209E15 gene
ENSMUSG00000030525.8	ENSMUSG00000030525	Chrna7	protein_coding	chr7	63098692	63212569	-	0.00411082	0.0274775	-1.10601	Chrna7	cholinergic receptor, nicotinic, alpha polypeptide 7
ENSMUSG00000032776.9	ENSMUSG00000032776	Mctp2	protein_coding	chr7	72077830	72306608	-	0.00114609	0.0112878	1.07576	Mctp2	multiple C2 domains, transmembrane 2
ENSMUSG00000039236.18	ENSMUSG00000039236	Isg20	protein_coding	chr7	78913424	78920396	+	0.0012232	0.0117686	1.94996	Isg20	interferon-stimulated protein
ENSMUSG00000053158.10	ENSMUSG00000053158	Fes	protein_coding	chr7	80377756	80387946	-	4.60464e-05	0.00113311	1.26878	Fes	feline sarcoma oncogene
ENSMUSG00000030560.17	ENSMUSG00000030560	Ctsc	protein_coding	chr7	88278085	88310888	+	6.78529e-06	0.000307284	1.87541	Ctsc	cathepsin C
ENSMUSG00000039405.7	ENSMUSG00000039405	Prss23	protein_coding	chr7	89507783	89527187	-	8.12123e-09	3.65126e-06	1.38989	Prss23	protease, serine 23
ENSMUSG00000109216.1	ENSMUSG00000109216	RP23-124O24.3	TEC	chr7	90457252	90458884	+	0.00500618	0.0314969	1.42668	Gm44907	predicted gene 44907
ENSMUSG00000090958.2	ENSMUSG00000090958	Lrrc32	protein_coding	chr7	98489283	98502181	+	2.4257e-05	0.000727055	2.09714	Lrrc32	leucine rich repeat containing 32
ENSMUSG00000109282.1	ENSMUSG00000109282	RP23-16L19.5	antisense	chr7	98895930	98899545	+	9.58298e-05	0.00190864	2.45882	Gm45188	predicted gene 45188
ENSMUSG00000030737.17	ENSMUSG00000030737	Slco2b1	protein_coding	chr7	99657804	99711340	-	0.00192522	0.0160935	-1.0836	Slco2b1	solute carrier organic anion transporter family, member 2b1
ENSMUSG00000033685.13	ENSMUSG00000033685	Ucp2	protein_coding	chr7	100493337	100502020	+	4.19074e-07	4.87037e-05	1.59012	Ucp2	uncoupling protein 2 (mitochondrial, proton carrier)
ENSMUSG00000048779.5	ENSMUSG00000048779	P2ry6	protein_coding	chr7	100937630	100974649	-	0.00128842	0.0121459	1.26496	P2ry6	pyrimidinergic receptor P2Y, G-protein coupled, 6
ENSMUSG00000032860.5	ENSMUSG00000032860	P2ry2	protein_coding	chr7	100996568	101012866	-	3.86329e-05	0.000997916	2.43183	P2ry2	purinergic receptor P2Y, G-protein coupled 2
ENSMUSG00000070427.3	ENSMUSG00000070427	Il18bp	protein_coding	chr7	102015079	102018155	-	0.000576323	0.00694635	1.02753	Il18bp	interleukin 18 binding protein
ENSMUSG00000066279.2	ENSMUSG00000066279	Chrna10	protein_coding	chr7	102111266	102116713	-	0.00292307	0.0215442	1.45169	Chrna10	cholinergic receptor, nicotinic, alpha polypeptide 10
ENSMUSG00000030966.12	ENSMUSG00000030966	Trim21	protein_coding	chr7	102557922	102565469	-	0.00363453	0.0252339	1.58353	Trim21	tripartite motif-containing 21
ENSMUSG00000052749.8	ENSMUSG00000052749	Trim30b	protein_coding	chr7	104355382	104369884	-	0.000359546	0.00501345	4.56997	Trim30b	tripartite motif-containing 30B
ENSMUSG00000030921.16	ENSMUSG00000030921	Trim30a	protein_coding	chr7	104409025	104465193	-	2.76544e-07	3.56613e-05	2.30521	Trim30a	tripartite motif-containing 30A
ENSMUSG00000057596.13	ENSMUSG00000057596	Trim30d	protein_coding	chr7	104470014	104507849	-	0.00932371	0.0482426	2.14467	Trim30d	tripartite motif-containing 30D
ENSMUSG00000030898.14	ENSMUSG00000030898	Cckbr	protein_coding	chr7	105425817	105470898	+	1.64593e-08	5.25884e-06	-1.08176	Cckbr	cholecystokinin B receptor
ENSMUSG00000030790.14	ENSMUSG00000030790	Adm	protein_coding	chr7	110627661	110629820	+	1.10982e-05	0.000430346	1.46867	Adm	adrenomedullin
ENSMUSG00000048782.15	ENSMUSG00000048782	Insc	protein_coding	chr7	114743694	114850383	+	1.66961e-06	0.000120587	-1.35266	Insc	inscuteable homolog (Drosophila)
ENSMUSG00000109036.1	ENSMUSG00000109036	RP24-417N13.7	TEC	chr7	121062852	121063959	-	3.77751e-05	0.00098125	4.86393	2210406H18Rik	RIKEN cDNA 2210406H18 gene
ENSMUSG00000035004.3	ENSMUSG00000035004	Igsf6	protein_coding	chr7	121064067	121074572	-	1.24621e-05	0.000465463	3.79343	Igsf6	immunoglobulin superfamily, member 6
ENSMUSG00000030748.9	ENSMUSG00000030748	Il4ra	protein_coding	chr7	125552120	125579474	+	5.42127e-08	1.20244e-05	2.17727	Il4ra	interleukin 4 receptor, alpha
ENSMUSG00000042759.12	ENSMUSG00000042759	Apobr	protein_coding	chr7	126584942	126589112	+	0.00664567	0.0382794	1.66415	Apobr	apolipoprotein B receptor
ENSMUSG00000030711.15	ENSMUSG00000030711	Sult1a1	protein_coding	chr7	126672865	126676432	-	1.81826e-07	2.7006e-05	2.85166	Sult1a1	sulfotransferase family 1A, phenol-preferring, member 1
ENSMUSG00000051457.7	ENSMUSG00000051457	Spn	protein_coding	chr7	127132232	127137823	-	0.00748363	0.0416355	3.57423	Spn	sialophorin
ENSMUSG00000030830.18	ENSMUSG00000030830	Itgal	protein_coding	chr7	127296260	127335138	+	0.000909697	0.00962035	1.6336	Itgal	integrin alpha L
ENSMUSG00000030793.4	ENSMUSG00000030793	Pycard	protein_coding	chr7	127989708	127993867	-	9.16721e-05	0.00186426	1.81565	Pycard	PYD and CARD domain containing
ENSMUSG00000030786.18	ENSMUSG00000030786	Itgam	protein_coding	chr7	128062640	128118491	+	2.20379e-05	0.000685234	1.71657	Itgam	integrin alpha M
ENSMUSG00000030785.8	ENSMUSG00000030785	Cox6a2	protein_coding	chr7	128205435	128206387	-	0.000345073	0.00487144	-1.25591	Cox6a2	cytochrome c oxidase subunit VIa polypeptide 2
ENSMUSG00000108720.1	ENSMUSG00000108720	RP23-172P1.4	antisense	chr7	128744179	128745276	-	0.00484318	0.030774	3.14255	Gm44672	predicted gene 44672
ENSMUSG00000030849.18	ENSMUSG00000030849	Fgfr2	protein_coding	chr7	130162451	133123350	-	2.32337e-08	6.33595e-06	-1.19299	Fgfr2	fibroblast growth factor receptor 2
ENSMUSG00000006205.13	ENSMUSG00000006205	Htra1	protein_coding	chr7	130936111	130985660	+	7.65101e-08	1.51517e-05	1.2879	Htra1	HtrA serine peptidase 1
ENSMUSG00000038745.15	ENSMUSG00000038745	Nlrp6	protein_coding	chr7	140920902	140929192	+	0.00572669	0.0346995	1.37228	Nlrp6	NLR family, pyrin domain containing 6
ENSMUSG00000025489.4	ENSMUSG00000025489	Ifitm5	protein_coding	chr7	140948963	140950239	-	0.00463388	0.0298778	3.49604	Ifitm5	interferon induced transmembrane protein 5
ENSMUSG00000060591.8	ENSMUSG00000060591	Ifitm2	protein_coding	chr7	140954839	140955961	-	1.20609e-07	2.07693e-05	2.43544	Ifitm2	interferon induced transmembrane protein 2
ENSMUSG00000025491.14	ENSMUSG00000025491	Ifitm1	protein_coding	chr7	140967221	140969825	+	1.41864e-07	2.24752e-05	2.39302	Ifitm1	interferon induced transmembrane protein 1
ENSMUSG00000025492.6	ENSMUSG00000025492	Ifitm3	protein_coding	chr7	141009586	141010770	-	9.93e-09	3.93299e-06	2.79941	Ifitm3	interferon induced transmembrane protein 3
ENSMUSG00000059108.3	ENSMUSG00000059108	Ifitm6	protein_coding	chr7	141015812	141016892	-	0.00104791	0.0105712	3.94272	Ifitm6	interferon induced transmembrane protein 6
ENSMUSG00000025498.14	ENSMUSG00000025498	Irf7	protein_coding	chr7	141262706	141266481	-	0.000175687	0.00298525	3.85379	Irf7	interferon regulatory factor 7
ENSMUSG00000025509.15	ENSMUSG00000025509	Pnpla2	protein_coding	chr7	141455198	141460743	+	4.63947e-09	2.4896e-06	1.72275	Pnpla2	patatin-like phospholipase domain containing 2
ENSMUSG00000025511.14	ENSMUSG00000025511	Tspan4	protein_coding	chr7	141475240	141493427	+	4.99423e-08	1.13807e-05	1.36133	Tspan4	tetraspanin 4
ENSMUSG00000000031.15	ENSMUSG00000000031	H19	lincRNA	chr7	142575529	142578143	-	1.51562e-05	0.000528561	3.81912	H19	H19, imprinted maternally expressed transcript
ENSMUSG00000031070.15	ENSMUSG00000031070	Mrgprf	protein_coding	chr7	145300828	145309557	+	0.0024366	0.0189583	-1.86835	Mrgprf	MAS-related GPR, member F
ENSMUSG00000013974.3	ENSMUSG00000013974	Mcemp1	protein_coding	chr8	3665754	3669259	+	9.77338e-06	0.000400444	3.70837	Mcemp1	mast cell expressed membrane protein 1
ENSMUSG00000051906.15	ENSMUSG00000051906	Cd209f	protein_coding	chr8	4102787	4105835	-	0.00175258	0.015059	-2.5705	Cd209f	CD209f antigen
ENSMUSG00000031502.10	ENSMUSG00000031502	Col4a1	protein_coding	chr8	11198423	11312826	-	9.18909e-10	8.99179e-07	1.64399	Col4a1	collagen, type IV, alpha 1
ENSMUSG00000031503.13	ENSMUSG00000031503	Col4a2	protein_coding	chr8	11312805	11449287	+	2.2433e-07	3.0588e-05	1.25987	Col4a2	collagen, type IV, alpha 2
ENSMUSG00000031504.5	ENSMUSG00000031504	Rab20	protein_coding	chr8	11453392	11478638	-	0.00053904	0.00664211	2.03268	Rab20	RAB20, member RAS oncogene family
ENSMUSG00000031448.12	ENSMUSG00000031448	Adprhl1	protein_coding	chr8	13221663	13254162	-	0.00215812	0.0174474	2.71575	Adprhl1	ADP-ribosylhydrolase like 1
ENSMUSG00000031465.6	ENSMUSG00000031465	Angpt2	protein_coding	chr8	18690263	18741562	-	3.58193e-06	0.000203363	3.09656	Angpt2	angiopoietin 2
ENSMUSG00000031538.5	ENSMUSG00000031538	Plat	protein_coding	chr8	22757744	22782847	+	2.01336e-08	5.87582e-06	1.10329	Plat	plasminogen activator, tissue
ENSMUSG00000031490.5	ENSMUSG00000031490	Eif4ebp1	protein_coding	chr8	27260327	27275656	+	0.00115138	0.0113079	1.00198	Eif4ebp1	eukaryotic translation initiation factor 4E binding protein 1
ENSMUSG00000074404.5	ENSMUSG00000074404	Gm1698	lincRNA	chr8	27604351	27620452	+	3.88443e-05	0.00100027	5.03658	Gm1698	predicted gene 1698
ENSMUSG00000025044.15	ENSMUSG00000025044	Msr1	protein_coding	chr8	39581700	39642678	-	8.52197e-07	7.50068e-05	5.43216	Msr1	macrophage scavenger receptor 1
ENSMUSG00000038173.14	ENSMUSG00000038173	Enpp6	protein_coding	chr8	46986925	47094895	+	5.84739e-06	0.000282661	-1.72371	Enpp6	ectonucleotide pyrophosphatase/phosphodiesterase 6
ENSMUSG00000060559.5	ENSMUSG00000060559	Gm10083	protein_coding	chr8	47413129	47415359	+	0.00572797	0.0346995	-1.8682	NA	NA
ENSMUSG00000031610.3	ENSMUSG00000031610	Scrg1	protein_coding	chr8	57455923	57477585	+	1.51881e-06	0.000112792	1.32797	Scrg1	scrapie responsive gene 1
ENSMUSG00000031609.3	ENSMUSG00000031609	Sap30	protein_coding	chr8	57482707	57487860	-	0.000262821	0.00400095	1.01968	Sap30	sin3 associated polypeptide
ENSMUSG00000037921.14	ENSMUSG00000037921	Ddx60	protein_coding	chr8	61928087	62037701	+	0.00719866	0.0406207	2.0597	Ddx60	DEAD (Asp-Glu-Ala-Asp) box polypeptide 60
ENSMUSG00000049988.3	ENSMUSG00000049988	Lrrc25	protein_coding	chr8	70616844	70620850	+	0.000726224	0.00816266	3.55768	Lrrc25	leucine rich repeat containing 25
ENSMUSG00000031838.7	ENSMUSG00000031838	Ifi30	protein_coding	chr8	70762774	70766663	-	0.00037527	0.00518468	1.04405	Ifi30	interferon gamma inducible protein 30
ENSMUSG00000000791.8	ENSMUSG00000000791	Il12rb1	protein_coding	chr8	70808449	70821424	+	4.36784e-06	0.000231398	2.08527	Il12rb1	interleukin 12 receptor, beta 1
ENSMUSG00000002910.10	ENSMUSG00000002910	Arrdc2	protein_coding	chr8	70835155	70839720	-	6.51396e-10	7.22399e-07	2.32162	Arrdc2	arrestin domain containing 2
ENSMUSG00000034911.7	ENSMUSG00000034911	Ushbp1	protein_coding	chr8	71384274	71395801	-	2.97923e-05	0.000838571	-1.17316	Ushbp1	Usher syndrome 1C binding protein 1
ENSMUSG00000046718.7	ENSMUSG00000046718	Bst2	protein_coding	chr8	71534264	71537437	-	1.64805e-05	0.000560639	2.69153	Bst2	bone marrow stromal cell antigen 2
ENSMUSG00000031805.17	ENSMUSG00000031805	Jak3	protein_coding	chr8	71676296	71690575	+	1.61093e-05	0.000552531	1.02017	Jak3	Janus kinase 3
ENSMUSG00000031803.7	ENSMUSG00000031803	B3gnt3	protein_coding	chr8	71691719	71701800	-	0.00248646	0.0192652	2.2319	B3gnt3	UDP-GlcNAc:betaGal beta-1,3-N-acetylglucosaminyltransferase 3
ENSMUSG00000055148.7	ENSMUSG00000055148	Klf2	protein_coding	chr8	72319033	72321656	+	6.43974e-07	6.30147e-05	1.27724	Klf2	Kruppel-like factor 2 (lung)
ENSMUSG00000055994.15	ENSMUSG00000055994	Nod2	protein_coding	chr8	88647315	88688474	+	0.000171374	0.0029269	1.58242	Nod2	nucleotide-binding oligomerization domain containing 2
ENSMUSG00000031762.6	ENSMUSG00000031762	Mt2	protein_coding	chr8	94172618	94173567	+	5.80768e-08	1.26578e-05	2.83407	Mt2	metallothionein 2
ENSMUSG00000031765.7	ENSMUSG00000031765	Mt1	protein_coding	chr8	94179089	94180325	+	8.83811e-09	3.76979e-06	2.47007	Mt1	metallothionein 1
ENSMUSG00000097194.1	ENSMUSG00000097194	9330175E14Rik	lincRNA	chr8	94422899	94435105	-	0.00199656	0.0164947	4.47119	9330175E14Rik	RIKEN cDNA 9330175E14 gene
ENSMUSG00000074151.12	ENSMUSG00000074151	Nlrc5	protein_coding	chr8	94472763	94527272	+	0.00052499	0.00653683	4.00499	Nlrc5	NLR family, CARD domain containing 5
ENSMUSG00000031775.4	ENSMUSG00000031775	Pllp	protein_coding	chr8	94674895	94696242	-	5.48813e-11	2.28238e-07	-1.95951	Pllp	plasma membrane proteolipid
ENSMUSG00000060470.6	ENSMUSG00000060470	Adgrg3	protein_coding	chr8	95017692	95045247	+	0.000116488	0.00221969	2.47422	Adgrg3	adhesion G protein-coupled receptor G3
ENSMUSG00000031789.16	ENSMUSG00000031789	Cngb1	protein_coding	chr8	95239045	95306585	-	0.00351244	0.0246538	-1.22203	Cngb1	cyclic nucleotide gated channel beta 1
ENSMUSG00000031871.8	ENSMUSG00000031871	Cdh5	protein_coding	chr8	104101625	104144502	+	1.36968e-05	0.000491049	1.14802	Cdh5	cadherin 5
ENSMUSG00000031875.6	ENSMUSG00000031875	Cmtm3	protein_coding	chr8	104340594	104347672	+	1.18844e-06	9.55056e-05	1.19444	Cmtm3	CKLF-like MARVEL transmembrane domain containing 3
ENSMUSG00000014782.15	ENSMUSG00000014782	Plekhg4	protein_coding	chr8	105373274	105382862	+	0.000492675	0.00625144	1.08431	Plekhg4	pleckstrin homology domain containing, family G (with RhoGef domain) member 4
ENSMUSG00000053687.14	ENSMUSG00000053687	Dpep2	protein_coding	chr8	105984944	105996423	-	0.00249029	0.0192801	3.2524	Dpep2	dipeptidase 2
ENSMUSG00000031722.9	ENSMUSG00000031722	Hp	protein_coding	chr8	109575130	109579172	-	0.000357861	0.00499834	4.44553	Hp	haptoglobin
ENSMUSG00000012519.14	ENSMUSG00000012519	Mlkl	protein_coding	chr8	111311797	111338177	-	0.000939801	0.00980777	2.68641	Mlkl	mixed lineage kinase domain-like
ENSMUSG00000074063.9	ENSMUSG00000074063	Osgin1	protein_coding	chr8	119434124	119446256	+	0.00594682	0.0355719	2.73643	Osgin1	oxidative stress induced growth inhibitor 1
ENSMUSG00000034112.8	ENSMUSG00000034112	Atp2c2	protein_coding	chr8	119700009	119757718	+	2.45509e-05	0.000730597	1.56648	Atp2c2	ATPase, Ca++ transporting, type 2C, member 2
ENSMUSG00000031825.16	ENSMUSG00000031825	Crispld2	protein_coding	chr8	119992438	120052793	+	2.66222e-06	0.000168187	1.81931	Crispld2	cysteine-rich secretory protein LCCL domain containing 2
ENSMUSG00000041515.9	ENSMUSG00000041515	Irf8	protein_coding	chr8	120736358	120756694	+	6.78914e-05	0.00150986	1.07381	Irf8	interferon regulatory factor 8
ENSMUSG00000097336.8	ENSMUSG00000097336	Fendrr	lincRNA	chr8	121054882	121083110	-	0.000213731	0.00343518	-3.01442	Fendrr	Foxf1 adjacent non-coding developmental regulatory RNA
ENSMUSG00000006519.10	ENSMUSG00000006519	Cyba	protein_coding	chr8	122424772	122432940	-	8.82611e-07	7.62893e-05	1.77326	Cyba	cytochrome b-245, alpha polypeptide
ENSMUSG00000032815.15	ENSMUSG00000032815	Fanca	protein_coding	chr8	123268300	123318576	-	0.00224639	0.017956	1.32172	Fanca	Fanconi anemia, complementation group A
ENSMUSG00000031980.9	ENSMUSG00000031980	Agt	protein_coding	chr8	124556534	124569706	-	8.49295e-06	0.000356768	1.13305	Agt	angiotensinogen (serpin peptidase inhibitor, clade A, member 8)
ENSMUSG00000033538.13	ENSMUSG00000033538	Casp4	protein_coding	chr9	5308828	5336783	+	2.95769e-05	0.0008343	3.80262	Casp4	caspase 4, apoptosis-related cysteine peptidase
ENSMUSG00000043613.7	ENSMUSG00000043613	Mmp3	protein_coding	chr9	7445822	7455972	+	0.00404092	0.0271709	5.3949	Mmp3	matrix metallopeptidase 3
ENSMUSG00000005800.2	ENSMUSG00000005800	Mmp8	protein_coding	chr9	7558429	7568486	+	0.000529638	0.00657011	6.1159	Mmp8	matrix metallopeptidase 8
ENSMUSG00000032000.17	ENSMUSG00000032000	Birc3	protein_coding	chr9	7848699	7873186	-	3.97798e-05	0.00101649	3.55306	Birc3	baculoviral IAP repeat-containing 3
ENSMUSG00000031927.9	ENSMUSG00000031927	1700012B09Rik	protein_coding	chr9	14756587	14771030	-	0.00796893	0.0433748	-1.6403	1700012B09Rik	RIKEN cDNA 1700012B09 gene
ENSMUSG00000065282.1	ENSMUSG00000065282	Gm24455	snoRNA	chr9	15313802	15313932	+	0.0012126	0.0117208	1.53384	Gm24455	predicted gene, 24455
ENSMUSG00000004098.7	ENSMUSG00000004098	Col5a3	protein_coding	chr9	20770050	20815067	-	2.89859e-05	0.000825651	1.49784	Col5a3	collagen, type V, alpha 3
ENSMUSG00000037405.7	ENSMUSG00000037405	Icam1	protein_coding	chr9	21015960	21028797	+	1.08543e-06	9.02808e-05	4.14592	Icam1	intercellular adhesion molecule 1
ENSMUSG00000057191.13	ENSMUSG00000057191	AB124611	protein_coding	chr9	21526176	21545333	+	3.55161e-05	0.000940781	3.47813	AB124611	cDNA sequence AB124611
ENSMUSG00000043659.11	ENSMUSG00000043659	Npsr1	protein_coding	chr9	24097996	24316398	+	0.000166228	0.00285876	-1.77257	Npsr1	neuropeptide S receptor 1
ENSMUSG00000032035.15	ENSMUSG00000032035	Ets1	protein_coding	chr9	32636221	32757820	+	0.000351676	0.00494516	1.05858	Ets1	E26 avian leukemia oncogene 1, 5' domain
ENSMUSG00000032125.19	ENSMUSG00000032125	Robo4	protein_coding	chr9	37401897	37414023	+	1.72319e-05	0.000575608	1.01675	Robo4	roundabout guidance receptor 4
ENSMUSG00000001946.13	ENSMUSG00000001946	Esam	protein_coding	chr9	37528078	37538319	+	2.18217e-07	3.02503e-05	1.176	Esam	endothelial cell-specific adhesion molecule
ENSMUSG00000061039.3	ENSMUSG00000061039	Olfr920	protein_coding	chr9	38752796	38756863	+	8.92446e-05	0.00183381	3.47666	Olfr920	olfactory receptor 920
ENSMUSG00000087135.7	ENSMUSG00000087135	Gm16096	processed_transcript	chr9	40780742	40784181	-	0.000385711	0.00529398	3.69176	Gm16096	predicted gene 16096
ENSMUSG00000048534.6	ENSMUSG00000048534	Amica1	protein_coding	chr9	45079183	45108530	+	1.43331e-06	0.000107887	3.75086	Amica1	adhesion molecule, interacts with CXADR antigen 1
ENSMUSG00000032083.8	ENSMUSG00000032083	Apoa1	protein_coding	chr9	46228580	46230466	+	0.00516966	0.0322328	1.42691	Apoa1	apolipoprotein A-I
ENSMUSG00000032268.13	ENSMUSG00000032268	Tmprss5	protein_coding	chr9	49081260	49117587	+	0.00304942	0.0222195	-1.07319	Tmprss5	transmembrane protease, serine 5 (spinesin)
ENSMUSG00000032060.9	ENSMUSG00000032060	Cryab	protein_coding	chr9	50752758	50756633	+	2.24664e-11	2.05589e-07	-1.38925	Cryab	crystallin, alpha B
ENSMUSG00000079559.3	ENSMUSG00000079559	Gm684	protein_coding	chr9	51270258	51278554	-	0.00130519	0.0122218	-1.41742	Gm684	predicted gene 684
ENSMUSG00000032327.14	ENSMUSG00000032327	Stra6	protein_coding	chr9	58063788	58153996	+	9.85931e-06	0.000401364	2.95366	Stra6	stimulated by retinoic acid gene 6
ENSMUSG00000032254.9	ENSMUSG00000032254	Kif23	protein_coding	chr9	61917280	61946799	-	0.00554153	0.0338412	1.20797	Kif23	kinesin family member 23
ENSMUSG00000032278.11	ENSMUSG00000032278	Paqr5	protein_coding	chr9	61953481	62026856	-	0.00123503	0.0118073	1.07066	Paqr5	progestin and adipoQ receptor family member V
ENSMUSG00000032246.13	ENSMUSG00000032246	Calml4	protein_coding	chr9	62858104	62875918	+	0.00128048	0.0121029	-1.1643	Calml4	calmodulin-like 4
ENSMUSG00000050503.8	ENSMUSG00000050503	Fbxl22	protein_coding	chr9	66508459	66514593	-	0.00785944	0.0429535	1.39947	Fbxl22	F-box and leucine-rich repeat protein 22
ENSMUSG00000032231.14	ENSMUSG00000032231	Anxa2	protein_coding	chr9	69453620	69491795	+	7.62096e-09	3.52152e-06	1.50606	Anxa2	annexin A2
ENSMUSG00000034858.15	ENSMUSG00000034858	Fam214a	protein_coding	chr9	74953053	75032468	+	5.15447e-07	5.42688e-05	1.02677	Fam214a	family with sequence similarity 214, member A
ENSMUSG00000032352.15	ENSMUSG00000032352	Lrrc1	protein_coding	chr9	77430823	77544870	-	4.48259e-07	5.00456e-05	1.15707	Lrrc1	leucine rich repeat containing 1
ENSMUSG00000032344.17	ENSMUSG00000032344	Mb21d1	protein_coding	chr9	78430526	78443237	-	0.0019125	0.0160275	1.76648	Mb21d1	Mab-21 domain containing 1
ENSMUSG00000046186.8	ENSMUSG00000046186	Cd109	protein_coding	chr9	78615546	78716253	+	0.00759399	0.0420048	1.14567	Cd109	CD109 antigen
ENSMUSG00000032420.7	ENSMUSG00000032420	Nt5e	protein_coding	chr9	88327197	88372092	+	2.50395e-05	0.00074116	1.14295	Nt5e	5' nucleotidase, ecto
ENSMUSG00000099974.1	ENSMUSG00000099974	Bcl2a1d	protein_coding	chr9	88723285	88731914	-	2.77415e-05	0.000794287	5.33588	Bcl2a1d	B cell leukemia/lymphoma 2 related protein A1d
ENSMUSG00000102037.1	ENSMUSG00000102037	Bcl2a1a	protein_coding	chr9	88956900	88962419	+	0.00098244	0.0101069	3.54589	Bcl2a1a	B cell leukemia/lymphoma 2 related protein A1a
ENSMUSG00000089929.1	ENSMUSG00000089929	Bcl2a1b	protein_coding	chr9	89199209	89207827	+	2.949e-05	0.0008343	4.23306	Bcl2a1b	B cell leukemia/lymphoma 2 related protein A1b
ENSMUSG00000032369.13	ENSMUSG00000032369	Plscr1	protein_coding	chr9	92249750	92272278	+	0.00188213	0.0158499	1.83401	Plscr1	phospholipid scramblase 1
ENSMUSG00000044244.18	ENSMUSG00000044244	Il20rb	protein_coding	chr9	100457719	100486788	-	0.000760955	0.00844685	1.65888	Il20rb	interleukin 20 receptor beta
ENSMUSG00000032556.10	ENSMUSG00000032556	Bfsp2	protein_coding	chr9	103424920	103480420	-	0.00116452	0.0113951	-1.45888	Bfsp2	beaded filament structural protein 2, phakinin
ENSMUSG00000023249.14	ENSMUSG00000023249	Parp3	protein_coding	chr9	106470322	106476949	-	1.54394e-05	0.000536671	1.36755	Parp3	poly (ADP-ribose) polymerase family, member 3
ENSMUSG00000032596.14	ENSMUSG00000032596	Uba7	protein_coding	chr9	107975505	107984060	+	0.00559251	0.0340899	1.06125	Uba7	ubiquitin-like modifier activating enzyme 7
ENSMUSG00000038357.10	ENSMUSG00000038357	Camp	protein_coding	chr9	109847379	109849617	-	0.00473432	0.030313	4.9636	Camp	cathelicidin antimicrobial peptide
ENSMUSG00000032484.8	ENSMUSG00000032484	Ngp	protein_coding	chr9	110419747	110423012	+	0.00548984	0.0336776	4.79521	Ngp	neutrophilic granule protein
ENSMUSG00000032496.7	ENSMUSG00000032496	Ltf	protein_coding	chr9	111019271	111042767	+	0.00263168	0.0200653	4.35544	Ltf	lactotransferrin
ENSMUSG00000041012.3	ENSMUSG00000041012	Cmtm8	protein_coding	chr9	114789345	114844152	-	0.000387329	0.00530742	-1.23933	Cmtm8	CKLF-like MARVEL transmembrane domain containing 8
ENSMUSG00000032508.8	ENSMUSG00000032508	Myd88	protein_coding	chr9	119335934	119341411	-	7.14774e-06	0.000313727	1.68868	Myd88	myeloid differentiation primary response gene 88
ENSMUSG00000034533.9	ENSMUSG00000034533	Scn10a	protein_coding	chr9	119608456	119719032	-	2.2682e-06	0.000149137	3.37942	Scn10a	sodium channel, voltage-gated, type X, alpha
ENSMUSG00000032515.7	ENSMUSG00000032515	Csrnp1	protein_coding	chr9	119971166	119977250	-	0.000217019	0.00347126	1.29215	Csrnp1	cysteine-serine-rich nuclear protein 1
ENSMUSG00000032517.15	ENSMUSG00000032517	Mobp	protein_coding	chr9	120149742	120181484	+	4.48223e-05	0.00110955	1.19023	Mobp	myelin-associated oligodendrocytic basic protein
ENSMUSG00000025804.4	ENSMUSG00000025804	Ccr1	protein_coding	chr9	123962126	123968692	-	0.00316715	0.0228273	2.96956	Ccr1	chemokine (C-C motif) receptor 1
ENSMUSG00000038587.8	ENSMUSG00000038587	Akap12	protein_coding	chr10	4266329	4359468	+	1.47806e-06	0.00011059	2.18159	Akap12	A kinase (PRKA) anchor protein (gravin) 12
ENSMUSG00000046916.8	ENSMUSG00000046916	Myct1	protein_coding	chr10	5593728	5606787	+	0.000493092	0.00625198	-2.44471	Myct1	myc target 1
ENSMUSG00000060487.5	ENSMUSG00000060487	Samd5	protein_coding	chr10	9627259	9675208	-	0.00101153	0.0103358	-1.37974	Samd5	sterile alpha motif domain containing 5
ENSMUSG00000019832.3	ENSMUSG00000019832	Rab32	protein_coding	chr10	10545011	10558233	-	3.1529e-05	0.000874143	1.6802	Rab32	RAB32, member RAS oncogene family
ENSMUSG00000039232.11	ENSMUSG00000039232	Stx11	protein_coding	chr10	12939983	12964259	-	0.000535321	0.00661595	4.06054	Stx11	syntaxin 11
ENSMUSG00000019850.11	ENSMUSG00000019850	Tnfaip3	protein_coding	chr10	19000910	19015657	-	0.00111224	0.0110263	2.13203	Tnfaip3	tumor necrosis factor, alpha-induced protein 3
ENSMUSG00000019970.15	ENSMUSG00000019970	Sgk1	protein_coding	chr10	21882184	21999903	+	2.57007e-10	3.6846e-07	2.03401	Sgk1	serum/glucocorticoid regulated kinase 1
ENSMUSG00000037370.13	ENSMUSG00000037370	Enpp1	protein_coding	chr10	24637914	24712159	-	9.6958e-05	0.00192172	-1.01167	Enpp1	ectonucleotide pyrophosphatase/phosphodiesterase 1
ENSMUSG00000019842.6	ENSMUSG00000019842	Traf3ip2	protein_coding	chr10	39612934	39655307	+	1.01779e-05	0.000408094	1.7816	Traf3ip2	TRAF3 interacting protein 2
ENSMUSG00000089672.4	ENSMUSG00000089672	Lilr4b	protein_coding	chr10	51480632	51486316	+	0.00022636	0.00357937	4.8967	Lilr4b	leukocyte immunoglobulin-like receptor, subfamily B, member 4B
ENSMUSG00000062593.15	ENSMUSG00000062593	Lilrb4a	protein_coding	chr10	51480640	51496613	+	0.00363879	0.025248	3.99983	Lilrb4a	leukocyte immunoglobulin-like receptor, subfamily B, member 4A
ENSMUSG00000038583.12	ENSMUSG00000038583	Pln	protein_coding	chr10	53337686	53345999	+	0.000278517	0.00416648	-1.71445	Pln	phospholamban
ENSMUSG00000019874.11	ENSMUSG00000019874	Fabp7	protein_coding	chr10	57784881	57788450	+	0.000199157	0.00326082	-1.18863	Fabp7	fatty acid binding protein 7, brain
ENSMUSG00000020108.3	ENSMUSG00000020108	Ddit4	protein_coding	chr10	59949675	59951770	-	1.50273e-09	1.08687e-06	1.69061	Ddit4	DNA-damage-inducible transcript 4
ENSMUSG00000057337.13	ENSMUSG00000057337	Chst3	protein_coding	chr10	60181532	60219260	-	0.000403629	0.00544997	-1.17493	Chst3	carbohydrate (chondroitin 6/keratan) sulfotransferase 3
ENSMUSG00000020099.7	ENSMUSG00000020099	Unc5b	protein_coding	chr10	60762610	60831581	-	2.80492e-06	0.000173457	-1.03138	Unc5b	unc-5 netrin receptor B
ENSMUSG00000059901.12	ENSMUSG00000059901	Adamts14	protein_coding	chr10	61197112	61273438	-	0.000228605	0.00359941	2.0197	Adamts14	a disintegrin-like and metallopeptidase (reprolysin type) with thrombospondin type 1 motif, 14
ENSMUSG00000020077.14	ENSMUSG00000020077	Srgn	protein_coding	chr10	62493833	62527451	-	8.07586e-07	7.29558e-05	1.64437	Srgn	serglycin
ENSMUSG00000000290.13	ENSMUSG00000000290	Itgb2	protein_coding	chr10	77530252	77565708	+	5.3144e-07	5.52532e-05	2.35892	Itgb2	integrin beta 2
ENSMUSG00000000731.15	ENSMUSG00000000731	Aire	protein_coding	chr10	78030022	78043610	-	0.000374262	0.00517527	2.68926	Aire	autoimmune regulator (autoimmune polyendocrinopathy candidiasis ectodermal dystrophy)
ENSMUSG00000000732.8	ENSMUSG00000000732	Icosl	protein_coding	chr10	78069360	78079525	+	5.86222e-06	0.000282661	1.77868	Icosl	icos ligand
ENSMUSG00000035673.9	ENSMUSG00000035673	Sbno2	protein_coding	chr10	80057416	80102698	-	8.19615e-06	0.000345172	2.07843	Sbno2	strawberry notch homolog 2 (Drosophila)
ENSMUSG00000036446.4	ENSMUSG00000036446	Lum	protein_coding	chr10	97565501	97572703	+	0.00482904	0.0307155	-1.08707	Lum	lumican
ENSMUSG00000020154.9	ENSMUSG00000020154	Ptprb	protein_coding	chr10	116301374	116389538	+	1.62268e-05	0.000554278	-1.47054	Ptprb	protein tyrosine phosphatase, receptor type, B
ENSMUSG00000069516.7	ENSMUSG00000069516	Lyz2	protein_coding	chr10	117277334	117282274	-	0.000615616	0.00731358	2.08208	Lyz2	lysozyme 2
ENSMUSG00000020227.10	ENSMUSG00000020227	Irak3	protein_coding	chr10	120141648	120202130	-	0.000109939	0.00212409	3.20862	Irak3	interleukin-1 receptor-associated kinase 3
ENSMUSG00000040345.9	ENSMUSG00000040345	Arhgap9	protein_coding	chr10	127323727	127329943	+	0.00156248	0.0139143	1.35444	Arhgap9	Rho GTPase activating protein 9
ENSMUSG00000025407.6	ENSMUSG00000025407	Gli1	protein_coding	chr10	127329889	127341589	-	1.60291e-05	0.000550919	1.37022	Gli1	GLI-Kruppel family member GLI1
ENSMUSG00000058396.7	ENSMUSG00000058396	Gpr182	protein_coding	chr10	127747276	127751732	-	0.000594767	0.00711795	1.88247	Gpr182	G protein-coupled receptor 182
ENSMUSG00000039994.15	ENSMUSG00000039994	Timeless	protein_coding	chr10	128232065	128252941	+	1.86837e-06	0.00013114	1.71888	Timeless	timeless circadian clock 1
ENSMUSG00000040033.15	ENSMUSG00000040033	Stat2	protein_coding	chr10	128270576	128292849	+	5.55427e-06	0.000270954	1.29835	Stat2	signal transducer and activator of transcription 2
ENSMUSG00000025383.1	ENSMUSG00000025383	Il23a	protein_coding	chr10	128296140	128298084	-	0.00632233	0.0369762	2.49572	Il23a	interleukin 23, alpha subunit p19
ENSMUSG00000025355.6	ENSMUSG00000025355	Mmp19	protein_coding	chr10	128790953	128800824	+	0.00103925	0.0105298	1.41408	Mmp19	matrix metallopeptidase 19
ENSMUSG00000034579.17	ENSMUSG00000034579	Pla2g3	protein_coding	chr11	3488284	3499350	+	8.49316e-09	3.71799e-06	3.30483	Pla2g3	phospholipase A2, group III
ENSMUSG00000058755.3	ENSMUSG00000058755	Osm	protein_coding	chr11	4236420	4241026	+	0.00149564	0.0134659	2.73756	Osm	oncostatin M
ENSMUSG00000020427.11	ENSMUSG00000020427	Igfbp3	protein_coding	chr11	7206086	7213923	-	6.99225e-08	1.436e-05	1.44878	Igfbp3	insulin-like growth factor binding protein 3
ENSMUSG00000020407.13	ENSMUSG00000020407	Upp1	protein_coding	chr11	9118103	9136170	+	2.63892e-05	0.000766967	3.66829	Upp1	uridine phosphorylase 1
ENSMUSG00000018654.17	ENSMUSG00000018654	Ikzf1	protein_coding	chr11	11685003	11772926	+	0.000505591	0.00636677	1.32813	Ikzf1	IKAROS family zinc finger 1
ENSMUSG00000020120.15	ENSMUSG00000020120	Plek	protein_coding	chr11	16971206	17052381	-	0.000156019	0.00271482	1.20298	Plek	pleckstrin
ENSMUSG00000002699.13	ENSMUSG00000002699	Lcp2	protein_coding	chr11	34046920	34092295	+	2.61748e-05	0.000766581	1.44816	Lcp2	lymphocyte cytosolic protein 2
ENSMUSG00000007653.12	ENSMUSG00000007653	Gabrb2	protein_coding	chr11	42419757	42629028	+	8.16364e-05	0.00171467	-1.15568	Gabrb2	gamma-aminobutyric acid (GABA) A receptor, subunit beta 2
ENSMUSG00000020411.2	ENSMUSG00000020411	Nipal4	protein_coding	chr11	46148155	46166508	-	0.00047357	0.00608625	-1.09684	Nipal4	NIPA-like domain containing 4
ENSMUSG00000020399.14	ENSMUSG00000020399	Havcr2	protein_coding	chr11	46454935	46481255	+	0.00050675	0.00637017	1.68398	Havcr2	hepatitis A virus cellular receptor 2
ENSMUSG00000046879.6	ENSMUSG00000046879	Irgm1	protein_coding	chr11	48861968	48871683	-	3.26453e-05	0.00088887	2.76863	Irgm1	immunity-related GTPase family M member 1
ENSMUSG00000078922.9	ENSMUSG00000078922	Tgtp1	protein_coding	chr11	48985327	48994172	-	0.0027806	0.0208632	3.20012	Tgtp1	T cell specific GTPase 1
ENSMUSG00000078920.2	ENSMUSG00000078920	Ifi47	protein_coding	chr11	49076587	49096974	+	0.000607284	0.00723608	2.2482	Ifi47	interferon gamma inducible protein 47
ENSMUSG00000020357.3	ENSMUSG00000020357	Flt4	protein_coding	chr11	49609263	49652739	+	0.00115419	0.0113274	1.10757	Flt4	FMS-like tyrosine kinase 4
ENSMUSG00000020377.14	ENSMUSG00000020377	Ltc4s	protein_coding	chr11	50236469	50238616	-	4.89095e-05	0.00119473	-2.7898	Ltc4s	leukotriene C4 synthase
ENSMUSG00000108218.1	ENSMUSG00000108218	Olfr1372-ps1	transcribed_unprocessed_pseudogene	chr11	52154876	52158843	-	0.00632815	0.0369883	1.44306	Olfr1372-ps1	olfactory receptor 1372, pseudogene 1
ENSMUSG00000018387.12	ENSMUSG00000018387	Shroom1	protein_coding	chr11	53457205	53467766	+	4.94866e-05	0.00120363	1.14643	Shroom1	shroom family member 1
ENSMUSG00000018899.16	ENSMUSG00000018899	Irf1	protein_coding	chr11	53770014	53778374	+	0.000706799	0.00804764	1.82104	Irf1	interferon regulatory factor 1
ENSMUSG00000020400.17	ENSMUSG00000020400	Tnip1	protein_coding	chr11	54910785	54962917	-	6.79774e-06	0.000307284	1.11939	Tnip1	TNFAIP3 interacting protein 1
ENSMUSG00000078853.8	ENSMUSG00000078853	Igtp	protein_coding	chr11	58199556	58207591	+	0.00141683	0.0129216	2.59291	Igtp	interferon gamma induced GTPase
ENSMUSG00000069874.7	ENSMUSG00000069874	Irgm2	protein_coding	chr11	58199618	58222782	+	0.00173725	0.0149659	2.13633	Irgm2	immunity-related GTPase family M member 2
ENSMUSG00000043448.13	ENSMUSG00000043448	Gjc2	protein_coding	chr11	59175568	59183213	-	2.47177e-11	2.05589e-07	-2.48652	Gjc2	gap junction protein, gamma 2
ENSMUSG00000032691.14	ENSMUSG00000032691	Nlrp3	protein_coding	chr11	59541568	59566956	+	0.00654403	0.0378512	1.51407	Nlrp3	NLR family, pyrin domain containing 3
ENSMUSG00000087249.1	ENSMUSG00000087249	Gm16062	antisense	chr11	59810080	59818491	+	0.0088635	0.0465335	-1.03636	Gm16062	predicted gene 16062
ENSMUSG00000020534.14	ENSMUSG00000020534	Shmt1	protein_coding	chr11	60788104	60811718	-	0.000289594	0.00430509	1.15131	Shmt1	serine hydroxymethyltransferase 1 (soluble)
ENSMUSG00000010122.14	ENSMUSG00000010122	Slc47a1	protein_coding	chr11	61343401	61378345	-	6.22681e-05	0.00140929	-2.27216	Slc47a1	solute carrier family 47, member 1
ENSMUSG00000042436.12	ENSMUSG00000042436	Mfap4	protein_coding	chr11	61485431	61488900	+	0.00392919	0.0266241	-1.33638	Mfap4	microfibrillar-associated protein 4
ENSMUSG00000047821.16	ENSMUSG00000047821	Trim16	protein_coding	chr11	62820231	62850808	+	0.000240877	0.0037309	1.56499	Trim16	tripartite motif-containing 16
ENSMUSG00000086677.1	ENSMUSG00000086677	Tvp23bos	antisense	chr11	62919079	62921592	-	0.00899414	0.0470792	1.56292	Tvp23bos	trans-golgi network vesicle protein 23B, opposite strand
ENSMUSG00000070407.5	ENSMUSG00000070407	Hs3st3b1	protein_coding	chr11	63885792	63922290	-	0.00111174	0.0110263	1.61865	Hs3st3b1	heparan sulfate (glucosamine) 3-O-sulfotransferase 3B1
ENSMUSG00000049928.15	ENSMUSG00000049928	Glp2r	protein_coding	chr11	67661502	67771153	-	0.000711687	0.00806536	1.33768	Glp2r	glucagon-like peptide 2 receptor
ENSMUSG00000020901.13	ENSMUSG00000020901	Pik3r5	protein_coding	chr11	68432121	68497849	+	9.96798e-06	0.000403993	3.00742	Pik3r5	phosphoinositide-3-kinase, regulatory subunit 5, p101
ENSMUSG00000020892.10	ENSMUSG00000020892	Aloxe3	protein_coding	chr11	69125896	69149115	+	4.33878e-05	0.00108536	1.165	Aloxe3	arachidonate lipoxygenase 3
ENSMUSG00000032807.5	ENSMUSG00000032807	Alox12b	protein_coding	chr11	69156989	69169792	+	6.73405e-06	0.000307284	1.50196	Alox12b	arachidonate 12-lipoxygenase, 12R type
ENSMUSG00000086591.1	ENSMUSG00000086591	Dnah2os	antisense	chr11	69448548	69453676	+	5.21216e-05	0.00124754	3.60694	Dnah2os	dynein, axonemal, heavy chain 2, opposite strand
ENSMUSG00000018774.13	ENSMUSG00000018774	Cd68	protein_coding	chr11	69664213	69666153	-	4.32245e-05	0.00108453	1.10099	Cd68	CD68 antigen
ENSMUSG00000065862.1	ENSMUSG00000065862	Gm24029	snoRNA	chr11	69667834	69667976	-	0.00334832	0.0238133	1.34279	Gm24029	predicted gene, 24029
ENSMUSG00000000317.11	ENSMUSG00000000317	Bcl6b	protein_coding	chr11	70224128	70229798	-	1.28718e-05	0.000472675	2.09815	Bcl6b	B cell CLL/lymphoma 6, member B
ENSMUSG00000000320.10	ENSMUSG00000000320	Alox12	protein_coding	chr11	70241457	70255353	-	3.2648e-05	0.00088887	-3.84725	Alox12	arachidonate 12-lipoxygenase
ENSMUSG00000018920.11	ENSMUSG00000018920	Cxcl16	protein_coding	chr11	70453983	70459984	-	2.61835e-07	3.45685e-05	3.53437	Cxcl16	chemokine (C-X-C motif) ligand 16
ENSMUSG00000040829.14	ENSMUSG00000040829	Zmynd15	protein_coding	chr11	70459433	70466202	+	0.00327224	0.0233922	1.9182	Zmynd15	zinc finger, MYND-type containing 15
ENSMUSG00000070390.12	ENSMUSG00000070390	Nlrp1b	protein_coding	chr11	71153102	71230733	-	0.0050545	0.0317529	2.97267	Nlrp1b	NLR family, pyrin domain containing 1B
ENSMUSG00000040483.15	ENSMUSG00000040483	Xaf1	protein_coding	chr11	72301629	72313733	+	9.93203e-05	0.0019599	1.44663	Xaf1	XIAP associated factor 1
ENSMUSG00000053783.5	ENSMUSG00000053783	1700016K19Rik	protein_coding	chr11	75999912	76003569	+	0.000424664	0.00569189	-1.92125	1700016K19Rik	RIKEN cDNA 1700016K19 gene
ENSMUSG00000002055.9	ENSMUSG00000002055	Spag5	protein_coding	chr11	78301529	78322457	+	1.81244e-05	0.000598214	1.06909	Spag5	sperm associated antigen 5
ENSMUSG00000020826.7	ENSMUSG00000020826	Nos2	protein_coding	chr11	78920787	78960254	+	0.00849703	0.0453329	2.7872	Nos2	nitric oxide synthase 2, inducible
ENSMUSG00000001123.15	ENSMUSG00000001123	Lgals9	protein_coding	chr11	78962974	78984946	-	0.000256667	0.00393154	1.2358	Lgals9	lectin, galactose binding, soluble 9
ENSMUSG00000035413.8	ENSMUSG00000035413	Tmem98	protein_coding	chr11	80810175	80822033	+	6.63571e-08	1.39728e-05	-1.29721	Tmem98	transmembrane protein 98
ENSMUSG00000035373.2	ENSMUSG00000035373	Ccl7	protein_coding	chr11	82045712	82047525	+	0.0083914	0.0449135	5.50174	Ccl7	chemokine (C-C motif) ligand 7
ENSMUSG00000035352.3	ENSMUSG00000035352	Ccl12	protein_coding	chr11	82101845	82103400	+	0.00582296	0.0350579	2.74009	Ccl12	chemokine (C-C motif) ligand 12
ENSMUSG00000072620.3	ENSMUSG00000072620	Slfn2	protein_coding	chr11	83065112	83070678	+	5.66245e-05	0.00132623	3.82882	Slfn2	schlafen 2
ENSMUSG00000078763.2	ENSMUSG00000078763	Slfn1	protein_coding	chr11	83116849	83122670	+	0.000687794	0.00792893	4.98986	Slfn1	schlafen 1
ENSMUSG00000000204.15	ENSMUSG00000000204	Slfn4	protein_coding	chr11	83175186	83190221	+	7.16372e-05	0.00157422	6.53793	Slfn4	schlafen 4
ENSMUSG00000020682.17	ENSMUSG00000020682	Mmp28	protein_coding	chr11	83440768	83463071	-	0.00708979	0.0401698	-1.50978	Mmp28	matrix metallopeptidase 28 (epilysin)
ENSMUSG00000019122.8	ENSMUSG00000019122	Ccl9	protein_coding	chr11	83572919	83578636	-	3.38598e-05	0.000913308	3.29179	Ccl9	chemokine (C-C motif) ligand 9
ENSMUSG00000018927.3	ENSMUSG00000018927	Ccl6	protein_coding	chr11	83587882	83593087	-	0.000565519	0.00683678	1.59673	Ccl6	chemokine (C-C motif) ligand 6
ENSMUSG00000069792.5	ENSMUSG00000069792	Wfdc17	protein_coding	chr11	83703991	83706268	+	0.00400213	0.0269973	2.96832	Wfdc17	WAP four-disulfide core domain 17
ENSMUSG00000000983.13	ENSMUSG00000000983	Wfdc18	protein_coding	chr11	83709015	83711348	+	0.00138031	0.0126999	-2.10885	Wfdc18	WAP four-disulfide core domain 18
ENSMUSG00000051748.2	ENSMUSG00000051748	Wfdc21	protein_coding	chr11	83746940	83752642	+	0.00252445	0.0194688	5.03648	Wfdc21	WAP four-disulfide core domain 21
ENSMUSG00000000275.16	ENSMUSG00000000275	Trim25	protein_coding	chr11	88999376	89020293	+	9.96886e-05	0.00196251	1.14177	Trim25	tripartite motif-containing 25
ENSMUSG00000038811.13	ENSMUSG00000038811	Gngt2	protein_coding	chr11	95837216	95845734	+	0.000352527	0.00494877	1.9341	Gngt2	guanine nucleotide binding protein (G protein), gamma transducing activity polypeptide 2
ENSMUSG00000070337.4	ENSMUSG00000070337	Gpr179	protein_coding	chr11	97332109	97352077	-	2.3664e-05	0.00071443	2.56564	Gpr179	G protein-coupled receptor 179
ENSMUSG00000038067.2	ENSMUSG00000038067	Csf3	protein_coding	chr11	98701263	98703629	+	0.00170735	0.0147973	5.85591	Csf3	colony stimulating factor 3 (granulocyte)
ENSMUSG00000017830.15	ENSMUSG00000017830	Dhx58	protein_coding	chr11	100694884	100704271	-	0.00286141	0.0212119	1.40958	Dhx58	DEXH (Asp-Glu-X-His) box polypeptide 58
ENSMUSG00000004043.14	ENSMUSG00000004043	Stat5a	protein_coding	chr11	100859351	100885169	+	0.00444753	0.0290249	1.08707	Stat5a	signal transducer and activator of transcription 5A
ENSMUSG00000004040.16	ENSMUSG00000004040	Stat3	protein_coding	chr11	100885098	100939540	-	2.47788e-06	0.000161645	1.22496	Stat3	signal transducer and activator of transcription 3
ENSMUSG00000019326.14	ENSMUSG00000019326	Aoc3	protein_coding	chr11	101330605	101341938	+	0.00138843	0.0127535	-1.92749	Aoc3	amine oxidase, copper containing 3
ENSMUSG00000010358.13	ENSMUSG00000010358	Ifi35	protein_coding	chr11	101448407	101458698	+	4.25611e-06	0.000226199	1.71999	Ifi35	interferon-induced protein 35
ENSMUSG00000034947.13	ENSMUSG00000034947	Tmem106a	protein_coding	chr11	101582242	101591788	+	0.00147935	0.0133527	1.00523	Tmem106a	transmembrane protein 106A
ENSMUSG00000034936.2	ENSMUSG00000034936	Arl4d	protein_coding	chr11	101665541	101667832	+	4.02867e-07	4.71951e-05	1.25134	Arl4d	ADP-ribosylation factor-like 4D
ENSMUSG00000020932.14	ENSMUSG00000020932	Gfap	protein_coding	chr11	102887336	102900912	-	2.41167e-09	1.50543e-06	2.40693	Gfap	glial fibrillary acidic protein
ENSMUSG00000040528.15	ENSMUSG00000040528	Milr1	protein_coding	chr11	106751226	106768794	+	0.000134406	0.00245697	4.8664	Milr1	mast cell immunoglobulin like receptor 1
ENSMUSG00000041828.15	ENSMUSG00000041828	Abca8a	protein_coding	chr11	110025634	110095978	-	0.000543225	0.00666048	-1.22155	Abca8a	ATP-binding cassette, sub-family A (ABC1), member 8a
ENSMUSG00000047798.15	ENSMUSG00000047798	Cd300lf	protein_coding	chr11	115116214	115133992	-	1.14149e-07	2.06398e-05	4.72706	Cd300lf	CD300 molecule like family member F
ENSMUSG00000087064.1	ENSMUSG00000087064	Sap30bpos	antisense	chr11	115946450	115952105	-	0.00112287	0.0111051	3.45015	Sap30bpos	SAP30 binding protein, opposite strand
ENSMUSG00000020758.15	ENSMUSG00000020758	Itgb4	protein_coding	chr11	115974709	116008412	+	1.18963e-07	2.07693e-05	-1.03389	Itgb4	integrin beta 4
ENSMUSG00000020806.15	ENSMUSG00000020806	Rhbdf2	protein_coding	chr11	116598165	116627019	-	1.7206e-05	0.000575608	2.21528	Rhbdf2	rhomboid 5 homolog 2
ENSMUSG00000053113.3	ENSMUSG00000053113	Socs3	protein_coding	chr11	117966079	117970047	-	1.10429e-05	0.000429203	3.50156	Socs3	suppressor of cytokine signaling 3
ENSMUSG00000033880.11	ENSMUSG00000033880	Lgals3bp	protein_coding	chr11	118392751	118402092	-	1.24136e-05	0.000465463	2.11302	Lgals3bp	lectin, galactoside-binding, soluble, 3 binding protein
ENSMUSG00000070327.14	ENSMUSG00000070327	Rnf213	protein_coding	chr11	119393100	119487418	+	3.48429e-06	0.000199866	2.13479	Rnf213	ring finger protein 213
ENSMUSG00000042988.10	ENSMUSG00000042988	Notum	protein_coding	chr11	120653788	120661175	-	9.14779e-05	0.00186373	-1.76842	Notum	notum pectinacetylesterase homolog (Drosophila)
ENSMUSG00000025163.6	ENSMUSG00000025163	Cd7	protein_coding	chr11	121036747	121039418	-	0.000155714	0.00271317	1.88627	Cd7	CD7 antigen
ENSMUSG00000086022.1	ENSMUSG00000086022	Rad51ap2	protein_coding	chr12	11456079	11462928	+	0.00252356	0.0194688	-1.53064	Rad51ap2	RAD51 associated protein 2
ENSMUSG00000037169.14	ENSMUSG00000037169	Mycn	protein_coding	chr12	12936096	12941914	-	2.2948e-05	0.000700441	-1.01815	Mycn	v-myc avian myelocytomatosis viral related oncogene, neuroblastoma derived
ENSMUSG00000020641.15	ENSMUSG00000020641	Rsad2	protein_coding	chr12	26442753	26456452	-	0.00352729	0.0246955	1.93191	Rsad2	radical S-adenosyl methionine domain containing 2
ENSMUSG00000020573.16	ENSMUSG00000020573	Pik3cg	protein_coding	chr12	32173473	32208659	-	0.000836815	0.00903923	1.48139	Pik3cg	phosphoinositide-3-kinase, catalytic, gamma polypeptide
ENSMUSG00000097494.7	ENSMUSG00000097494	4933406C10Rik	lincRNA	chr12	32919384	32953789	-	0.00704558	0.0400147	1.19265	4933406C10Rik	RIKEN cDNA 4933406C10 gene
ENSMUSG00000036169.5	ENSMUSG00000036169	Sostdc1	protein_coding	chr12	36314169	36318452	+	0.000761664	0.00844685	-1.07825	Sostdc1	sclerostin domain containing 1
ENSMUSG00000021025.7	ENSMUSG00000021025	Nfkbia	protein_coding	chr12	55489411	55492647	-	7.13729e-08	1.44791e-05	2.13373	Nfkbia	nuclear factor of kappa light polypeptide gene enhancer in B cells inhibitor, alpha
ENSMUSG00000058669.7	ENSMUSG00000058669	Nkx2-9	protein_coding	chr12	56611389	56613284	-	0.00721675	0.0406676	-1.75218	Nkx2-9	NK2 homeobox 9
ENSMUSG00000046768.13	ENSMUSG00000046768	Rhoj	protein_coding	chr12	75308322	75401456	+	3.17042e-08	7.99091e-06	2.45533	Rhoj	ras homolog family member J
ENSMUSG00000054383.2	ENSMUSG00000054383	Pnma1	protein_coding	chr12	84146131	84148489	-	3.20502e-05	0.000882275	-1.13767	Pnma1	paraneoplastic antigen MA1
ENSMUSG00000002020.15	ENSMUSG00000002020	Ltbp2	protein_coding	chr12	84783212	84876532	-	0.00759252	0.0420048	1.02931	Ltbp2	latent transforming growth factor beta binding protein 2
ENSMUSG00000034266.5	ENSMUSG00000034266	Batf	protein_coding	chr12	85686669	85709087	+	0.00357823	0.0249785	2.73984	Batf	basic leucine zipper transcription factor, ATF-like
ENSMUSG00000048483.5	ENSMUSG00000048483	Zdhhc22	protein_coding	chr12	86983381	86988676	-	0.00406896	0.0273042	-1.07288	Zdhhc22	zinc finger, DHHC-type containing 22
ENSMUSG00000021886.6	ENSMUSG00000021886	Gpr65	protein_coding	chr12	98268635	98276624	+	1.35588e-06	0.000104421	5.7928	Gpr65	G-protein coupled receptor 65
ENSMUSG00000021187.14	ENSMUSG00000021187	Tc2n	protein_coding	chr12	101645443	101718523	-	0.00199238	0.0164892	3.55092	Tc2n	tandem C2 domains, nuclear
ENSMUSG00000044456.16	ENSMUSG00000044456	Rin3	protein_coding	chr12	102283048	102390855	+	0.00064343	0.00754296	1.05724	Rin3	Ras and Rab interactor 3
ENSMUSG00000079017.3	ENSMUSG00000079017	Ifi27l2a	protein_coding	chr12	103442167	103443680	-	0.00110235	0.0109552	2.43119	Ifi27l2a	interferon, alpha-inducible protein 27 like 2A
ENSMUSG00000091553.1	ENSMUSG00000091553	Serpina3e-ps	unprocessed_pseudogene	chr12	104189517	104192926	-	7.04994e-06	0.000312411	3.03436	Serpina3e-ps	serine (or cysteine) peptidase inhibitor, clade A, member 3E, pseudogene
ENSMUSG00000041481.16	ENSMUSG00000041481	Serpina3g	protein_coding	chr12	104236245	104241939	+	0.00360542	0.0251051	1.92407	Serpina3g	serine (or cysteine) peptidase inhibitor, clade A, member 3G
ENSMUSG00000041449.16	ENSMUSG00000041449	Serpina3h	transcribed_unprocessed_pseudogene	chr12	104247905	104253669	+	3.24311e-06	0.000191577	4.24032	Serpina3h	serine (or cysteine) peptidase inhibitor, clade A, member 3H
ENSMUSG00000079014.4	ENSMUSG00000079014	Serpina3i	protein_coding	chr12	104263122	104269372	+	5.20195e-05	0.00124731	4.09389	Serpina3i	serine (or cysteine) peptidase inhibitor, clade A, member 3I
ENSMUSG00000021091.8	ENSMUSG00000021091	Serpina3n	protein_coding	chr12	104406729	104414329	+	8.36019e-10	8.69198e-07	2.7862	Serpina3n	serine (or cysteine) peptidase inhibitor, clade A, member 3N
ENSMUSG00000021281.15	ENSMUSG00000021281	Tnfaip2	protein_coding	chr12	111442469	111455018	+	0.00219018	0.0176349	3.73422	Tnfaip2	tumor necrosis factor, alpha-induced protein 2
ENSMUSG00000037686.5	ENSMUSG00000037686	Aspg	protein_coding	chr12	112106683	112127573	+	1.06183e-09	9.76891e-07	3.09313	Aspg	asparaginase
ENSMUSG00000037638.5	ENSMUSG00000037638	Zbtb42	protein_coding	chr12	112678828	112682747	+	0.00930865	0.0481981	1.135	Zbtb42	zinc finger and BTB domain containing 42
ENSMUSG00000044988.7	ENSMUSG00000044988	Ucn3	protein_coding	chr13	3940688	3945349	-	0.00207915	0.0170409	-2.34157	Ucn3	urocortin 3
ENSMUSG00000033715.14	ENSMUSG00000033715	Akr1c14	protein_coding	chr13	4049011	4090422	+	2.51387e-05	0.000742774	-5.81945	Akr1c14	aldo-keto reductase family 1, member C14
ENSMUSG00000021322.7	ENSMUSG00000021322	Aoah	protein_coding	chr13	20794119	21024252	+	0.000507393	0.00637017	5.39547	Aoah	acyloxyacyl hydrolase
ENSMUSG00000085024.1	ENSMUSG00000085024	C230035I16Rik	lincRNA	chr13	23427975	23431022	-	0.00980988	0.0499594	1.34117	C230035I16Rik	RIKEN cDNA C230035I16 gene
ENSMUSG00000000706.15	ENSMUSG00000000706	Btn1a1	protein_coding	chr13	23456992	23465901	-	0.00130651	0.0122225	2.69362	Btn1a1	butyrophilin, subfamily 1, member A1
ENSMUSG00000047246.6	ENSMUSG00000047246	Hist1h2be	protein_coding	chr13	23583742	23621124	-	0.00547917	0.0336581	-1.3433	Hist1h2be	histone cluster 1, H2be
ENSMUSG00000038732.14	ENSMUSG00000038732	Mboat1	protein_coding	chr13	30136498	30246717	+	4.18957e-05	0.00105756	-1.0196	Mboat1	membrane bound O-acyltransferase domain containing 1
ENSMUSG00000044734.15	ENSMUSG00000044734	Serpinb1a	protein_coding	chr13	32842092	32851185	-	1.25935e-08	4.36443e-06	-2.69318	Serpinb1a	serine (or cysteine) peptidase inhibitor, clade B, member 1a
ENSMUSG00000021408.14	ENSMUSG00000021408	Ripk1	protein_coding	chr13	34002363	34035170	+	0.00672913	0.038613	1.49454	Ripk1	receptor (TNFRSF)-interacting serine-threonine kinase 1
ENSMUSG00000039109.15	ENSMUSG00000039109	F13a1	protein_coding	chr13	36867178	37050244	-	5.43637e-05	0.0012864	1.74143	F13a1	coagulation factor XIII, A1 subunit
ENSMUSG00000021384.14	ENSMUSG00000021384	Susd3	protein_coding	chr13	49230690	49248706	-	0.00148222	0.0133714	-1.9512	Susd3	sushi domain containing 3
ENSMUSG00000021390.5	ENSMUSG00000021390	Ogn	protein_coding	chr13	49608071	49624500	+	0.000454857	0.00595886	-1.5273	Ogn	osteoglycin
ENSMUSG00000021453.2	ENSMUSG00000021453	Gadd45g	protein_coding	chr13	51846678	51848468	+	1.13403e-05	0.000438711	1.52387	Gadd45g	growth arrest and DNA-damage-inducible 45 gamma
ENSMUSG00000021457.14	ENSMUSG00000021457	Syk	protein_coding	chr13	52583173	52648792	+	0.00035204	0.00494611	1.73259	Syk	spleen tyrosine kinase
ENSMUSG00000085896.2	ENSMUSG00000085896	5330429C05Rik	lincRNA	chr13	54913235	54914479	+	0.00354783	0.0247871	3.22361	5330429C05Rik	RIKEN cDNA 5330429C05 gene
ENSMUSG00000035493.9	ENSMUSG00000035493	Tgfbi	protein_coding	chr13	56609603	56639339	+	5.42977e-06	0.000268024	1.75124	Tgfbi	transforming growth factor, beta induced
ENSMUSG00000050345.8	ENSMUSG00000050345	4930486L24Rik	protein_coding	chr13	60842621	60864416	-	0.000975008	0.0100527	3.29756	4930486L24Rik	RIKEN cDNA 4930486L24 gene
ENSMUSG00000074874.9	ENSMUSG00000074874	Ctla2b	protein_coding	chr13	60895351	60897447	-	5.85902e-08	1.26578e-05	4.25936	Ctla2b	cytotoxic T lymphocyte-associated protein 2 beta
ENSMUSG00000044258.9	ENSMUSG00000044258	Ctla2a	protein_coding	chr13	60934155	60936625	-	6.37547e-10	7.22399e-07	3.80178	Ctla2a	cytotoxic T lymphocyte-associated protein 2 alpha
ENSMUSG00000069805.10	ENSMUSG00000069805	Fbp1	protein_coding	chr13	62864753	62888282	-	4.43033e-06	0.000233223	4.15484	Fbp1	fructose bisphosphatase 1
ENSMUSG00000069184.2	ENSMUSG00000069184	Zfp72	protein_coding	chr13	74371426	74376566	-	0.00930931	0.0481981	-1.12475	Zfp72	zinc finger protein 72
ENSMUSG00000021585.8	ENSMUSG00000021585	Cast	protein_coding	chr13	74694286	74807921	-	0.000267586	0.00404577	1.11065	Cast	calpastatin
ENSMUSG00000021702.7	ENSMUSG00000021702	Thbs4	protein_coding	chr13	92751590	92794818	-	3.31651e-06	0.000194261	1.50816	Thbs4	thrombospondin 4
ENSMUSG00000097848.1	ENSMUSG00000097848	Gm807	lincRNA	chr13	99100706	99107580	+	0.000706318	0.00804764	3.79053	Gm807	predicted gene 807
ENSMUSG00000078945.10	ENSMUSG00000078945	Naip2	protein_coding	chr13	100144063	100202092	-	0.00212374	0.0172755	1.43719	Naip2	NLR family, apoptosis inhibitory protein 2
ENSMUSG00000071203.6	ENSMUSG00000071203	Naip5	protein_coding	chr13	100211739	100246323	-	0.00382851	0.026112	2.03873	Naip5	NLR family, apoptosis inhibitory protein 5
ENSMUSG00000021624.9	ENSMUSG00000021624	Cd180	protein_coding	chr13	102693558	102739629	+	0.00674929	0.0386753	-2.13157	Cd180	CD180 antigen
ENSMUSG00000021697.12	ENSMUSG00000021697	Depdc1b	protein_coding	chr13	108316332	108407782	+	0.00388608	0.0263749	-2.00335	Depdc1b	DEP domain containing 1B
ENSMUSG00000023132.7	ENSMUSG00000023132	Gzma	protein_coding	chr13	113093825	113100979	-	0.00250835	0.0193896	4.42638	Gzma	granzyme A
ENSMUSG00000021750.15	ENSMUSG00000021750	Fam107a	protein_coding	chr14	8296274	8318023	-	1.48006e-09	1.08687e-06	1.73826	Fam107a	family with sequence similarity 107, member A
ENSMUSG00000021822.2	ENSMUSG00000021822	Plau	protein_coding	chr14	20836662	20843388	+	0.000139754	0.00251602	-1.03482	Plau	plasminogen activator, urokinase
ENSMUSG00000006522.15	ENSMUSG00000006522	Itih3	protein_coding	chr14	30908573	30923760	-	5.91604e-06	0.000283612	1.17022	Itih3	inter-alpha trypsin inhibitor, heavy chain 3
ENSMUSG00000042286.13	ENSMUSG00000042286	Stab1	protein_coding	chr14	31139013	31168641	-	3.21298e-06	0.000190886	1.69258	Stab1	stabilin 1
ENSMUSG00000021903.11	ENSMUSG00000021903	Galnt15	protein_coding	chr14	32028989	32062197	+	1.3542e-05	0.000487601	2.3602	Galnt15	UDP-N-acetyl-alpha-D-galactosamine:polypeptide N-acetylgalactosaminyltransferase 15
ENSMUSG00000021835.14	ENSMUSG00000021835	Bmp4	protein_coding	chr14	46383520	46390669	-	0.000105294	0.00204861	-1.00276	Bmp4	bone morphogenetic protein 4
ENSMUSG00000021871.17	ENSMUSG00000021871	Pnp	protein_coding	chr14	50944302	50965237	+	2.23719e-07	3.0588e-05	1.04731	Pnp	purine-nucleoside phosphorylase
ENSMUSG00000000958.9	ENSMUSG00000000958	Slc7a7	protein_coding	chr14	54369442	54417780	-	0.000104882	0.00204298	1.20286	Slc7a7	solute carrier family 7 (cationic amino acid transporter, y+ system), member 7
ENSMUSG00000040701.15	ENSMUSG00000040701	Ap1g2	protein_coding	chr14	55098578	55106593	-	1.16193e-06	9.47414e-05	1.08822	Ap1g2	adaptor protein complex AP-1, gamma 2 subunit
ENSMUSG00000002325.14	ENSMUSG00000002325	Irf9	protein_coding	chr14	55603571	55610030	+	4.60743e-06	0.000240265	1.80581	Irf9	interferon regulatory factor 9
ENSMUSG00000022218.15	ENSMUSG00000022218	Tgm1	protein_coding	chr14	55700009	55713492	-	0.00576725	0.0348866	4.72526	Tgm1	transglutaminase 1, K polypeptide
ENSMUSG00000022220.13	ENSMUSG00000022220	Adcy4	protein_coding	chr14	55769058	55784042	-	1.1515e-06	9.43608e-05	2.23696	Adcy4	adenylate cyclase 4
ENSMUSG00000022221.13	ENSMUSG00000022221	Ripk3	protein_coding	chr14	55784996	55788857	-	0.00958085	0.0491109	2.20023	Ripk3	receptor-interacting serine-threonine kinase 3
ENSMUSG00000058581.7	ENSMUSG00000058581	Gm5801	processed_pseudogene	chr14	56010536	56011315	-	0.00215851	0.0174474	-2.36958	Gm5801	predicted pseudogene 5801
ENSMUSG00000040055.8	ENSMUSG00000040055	Gjb6	protein_coding	chr14	57123303	57133611	-	2.8388e-08	7.37865e-06	1.30602	Gjb6	gap junction protein, beta 6
ENSMUSG00000068245.14	ENSMUSG00000068245	Phf11d	protein_coding	chr14	59347407	59365470	-	0.00797239	0.0433748	2.58477	Phf11d	PHD finger protein 11D
ENSMUSG00000071350.12	ENSMUSG00000071350	Setdb2	protein_coding	chr14	59402009	59440884	-	2.85713e-06	0.000176031	2.07099	Setdb2	SET domain, bifurcated 2
ENSMUSG00000021990.15	ENSMUSG00000021990	Spata13	protein_coding	chr14	60634001	60764556	+	9.56741e-07	8.16174e-05	1.09247	Spata13	spermatogenesis associated 13
ENSMUSG00000022032.14	ENSMUSG00000022032	Scara5	protein_coding	chr14	65666403	65764826	+	0.00303665	0.0221605	1.65133	Scara5	scavenger receptor class A, member 5
ENSMUSG00000014813.8	ENSMUSG00000014813	Stc1	protein_coding	chr14	69029289	69041401	+	0.00199921	0.0164947	1.18226	Stc1	stanniocalcin 1
ENSMUSG00000034205.16	ENSMUSG00000034205	Loxl2	protein_coding	chr14	69609068	69695834	+	0.00444338	0.0290125	1.86204	Loxl2	lysyl oxidase-like 2
ENSMUSG00000022074.5	ENSMUSG00000022074	Tnfrsf10b	protein_coding	chr14	69767472	69784403	+	8.5312e-05	0.00176723	2.52396	Tnfrsf10b	tumor necrosis factor receptor superfamily, member 10b
ENSMUSG00000033730.3	ENSMUSG00000033730	Egr3	protein_coding	chr14	70077445	70080157	+	0.00932875	0.0482536	-1.15607	Egr3	early growth response 3
ENSMUSG00000022094.15	ENSMUSG00000022094	Slc39a14	protein_coding	chr14	70303469	70351425	-	4.41579e-07	4.99822e-05	1.24923	Slc39a14	solute carrier family 39 (zinc transporter), member 14
ENSMUSG00000021998.16	ENSMUSG00000021998	Lcp1	protein_coding	chr14	75131101	75230842	+	3.06939e-07	3.81039e-05	1.49953	Lcp1	lymphocyte cytosolic protein 1
ENSMUSG00000044350.14	ENSMUSG00000044350	Lacc1	protein_coding	chr14	77024200	77036904	-	0.000280782	0.00418906	1.32769	Lacc1	laccase (multicopper oxidoreductase) domain containing 1
ENSMUSG00000022014.14	ENSMUSG00000022014	Epsti1	protein_coding	chr14	77904239	78002656	+	0.00644839	0.0374397	2.52153	Epsti1	epithelial stromal interaction 1 (breast)
ENSMUSG00000050350.7	ENSMUSG00000050350	Gpr18	protein_coding	chr14	121911435	121915774	-	3.93053e-05	0.00100746	6.27668	Gpr18	G protein-coupled receptor 18
ENSMUSG00000087221.3	ENSMUSG00000087221	BC037032	processed_transcript	chr15	4020114	4027405	-	0.00674779	0.0386753	-1.84757	BC037032	cDNA Sequence BC037032
ENSMUSG00000022148.15	ENSMUSG00000022148	Fyb	protein_coding	chr15	6579871	6663313	+	1.22429e-05	0.000461835	3.31112	Fyb	FYN binding protein
ENSMUSG00000022146.12	ENSMUSG00000022146	Osmr	protein_coding	chr15	6813577	6874969	-	1.1886e-07	2.07693e-05	3.17372	Osmr	oncostatin M receptor
ENSMUSG00000003882.4	ENSMUSG00000003882	Il7r	protein_coding	chr15	9506161	9529876	-	0.00759351	0.0420048	-3.25002	Il7r	interleukin 7 receptor
ENSMUSG00000022324.14	ENSMUSG00000022324	Matn2	protein_coding	chr15	34306680	34436242	+	1.4137e-07	2.24752e-05	1.20304	Matn2	matrilin 2
ENSMUSG00000054409.4	ENSMUSG00000054409	Tmem74	protein_coding	chr15	43866695	43870029	-	0.00889055	0.0466544	-1.0863	Tmem74	transmembrane protein 74
ENSMUSG00000097102.1	ENSMUSG00000097102	2310069G16Rik	lincRNA	chr15	44787782	44805827	+	0.000728773	0.00818025	-1.02186	2310069G16Rik	RIKEN cDNA 2310069G16 gene
ENSMUSG00000058656.12	ENSMUSG00000058656	Samd12	protein_coding	chr15	53461621	53902537	-	0.00477679	0.0304802	-1.29655	Samd12	sterile alpha motif domain containing 12
ENSMUSG00000032501.8	ENSMUSG00000032501	Trib1	protein_coding	chr15	59648350	59656550	+	5.20369e-05	0.00124731	1.48484	Trib1	tribbles pseudokinase 1
ENSMUSG00000022346.14	ENSMUSG00000022346	Myc	protein_coding	chr15	61985341	61990374	+	7.27107e-06	0.000318301	1.76012	Myc	myelocytomatosis oncogene
ENSMUSG00000022372.14	ENSMUSG00000022372	Sla	protein_coding	chr15	66780819	66831829	-	0.000121285	0.0022849	1.04902	Sla	src-like adaptor
ENSMUSG00000036661.13	ENSMUSG00000036661	Dennd3	protein_coding	chr15	73512560	73572242	+	1.41086e-05	0.000501487	1.04965	Dennd3	DENN/MADD domain containing 3
ENSMUSG00000022595.7	ENSMUSG00000022595	Lypd2	protein_coding	chr15	74732247	74734329	-	0.00769779	0.0423228	-3.28237	Lypd2	Ly6/Plaur domain containing 2
ENSMUSG00000022586.11	ENSMUSG00000022586	Ly6i	protein_coding	chr15	74979534	74983430	-	0.00211161	0.017202	4.415	Ly6i	lymphocyte antigen 6 complex, locus I
ENSMUSG00000075602.10	ENSMUSG00000075602	Ly6a	protein_coding	chr15	74994877	74998031	-	1.92458e-09	1.28062e-06	2.36886	Ly6a	lymphocyte antigen 6 complex, locus A
ENSMUSG00000079018.10	ENSMUSG00000079018	Ly6c1	protein_coding	chr15	75044018	75048830	-	0.000358759	0.00500668	1.16485	Ly6c1	lymphocyte antigen 6 complex, locus C1
ENSMUSG00000022584.14	ENSMUSG00000022584	Ly6c2	protein_coding	chr15	75108158	75111970	-	0.00828792	0.0445603	2.50524	Ly6c2	lymphocyte antigen 6 complex, locus C2
ENSMUSG00000022575.4	ENSMUSG00000022575	Gsdmd	protein_coding	chr15	75862339	75867404	+	0.000972668	0.0100374	1.36359	Gsdmd	gasdermin D
ENSMUSG00000022574.6	ENSMUSG00000022574	Naprt	protein_coding	chr15	75890964	75894481	-	4.50378e-05	0.00111323	1.16778	Naprt	nicotinate phosphoribosyltransferase
ENSMUSG00000063268.12	ENSMUSG00000063268	Parp10	protein_coding	chr15	76231174	76243441	-	0.000150808	0.00265751	1.76875	Parp10	poly (ADP-ribose) polymerase family, member 10
ENSMUSG00000022562.13	ENSMUSG00000022562	Oplah	protein_coding	chr15	76296597	76328015	-	1.31267e-07	2.1319e-05	1.39691	Oplah	5-oxoprolinase (ATP-hydrolysing)
ENSMUSG00000071715.11	ENSMUSG00000071715	Ncf4	protein_coding	chr15	78244801	78262580	+	5.04685e-05	0.00121879	2.58752	Ncf4	neutrophil cytosolic factor 4
ENSMUSG00000071714.5	ENSMUSG00000071714	Csf2rb2	protein_coding	chr15	78282517	78305603	-	7.46228e-06	0.000324715	2.39561	Csf2rb2	colony stimulating factor 2 receptor, beta 2, low-affinity (granulocyte-macrophage)
ENSMUSG00000071713.4	ENSMUSG00000071713	Csf2rb	protein_coding	chr15	78325990	78351000	+	6.01544e-06	0.000285917	3.56965	Csf2rb	colony stimulating factor 2 receptor, beta, low-affinity (granulocyte-macrophage)
ENSMUSG00000033220.6	ENSMUSG00000033220	Rac2	protein_coding	chr15	78559169	78572783	-	8.79045e-07	7.62893e-05	3.11292	Rac2	RAS-related C3 botulinum substrate 2
ENSMUSG00000075555.11	ENSMUSG00000075555	Gm10863	antisense	chr15	79166041	79227524	+	0.00659029	0.0379866	-1.50755	Gm10863	predicted gene 10863
ENSMUSG00000042622.13	ENSMUSG00000042622	Maff	protein_coding	chr15	79347541	79359072	+	5.47098e-06	0.000268466	3.60431	Maff	v-maf musculoaponeurotic fibrosarcoma oncogene family, protein F (avian)
ENSMUSG00000009585.17	ENSMUSG00000009585	Apobec3	protein_coding	chr15	79891659	79915906	+	0.00263195	0.0200653	1.22573	Apobec3	apolipoprotein B mRNA editing enzyme, catalytic polypeptide 3
ENSMUSG00000041736.7	ENSMUSG00000041736	Tspo	protein_coding	chr15	83563592	83574203	+	3.20004e-05	0.000882275	1.26512	Tspo	translocator protein
ENSMUSG00000022468.11	ENSMUSG00000022468	Endou	protein_coding	chr15	97711019	97731405	-	1.86325e-05	0.000611344	1.90616	Endou	endonuclease, polyU-specific
ENSMUSG00000043091.8	ENSMUSG00000043091	Tuba1c	protein_coding	chr15	99029891	99038105	+	0.00211147	0.017202	1.26004	Tuba1c	tubulin, alpha 1C
ENSMUSG00000023045.12	ENSMUSG00000023045	Soat2	protein_coding	chr15	102150526	102163474	+	0.000183456	0.0030733	4.23576	Soat2	sterol O-acyltransferase 2
ENSMUSG00000058794.12	ENSMUSG00000058794	Nfe2	protein_coding	chr15	103248212	103258403	-	0.00419144	0.0278252	3.44454	Nfe2	nuclear factor, erythroid derived 2
ENSMUSG00000063234.4	ENSMUSG00000063234	Gpr84	protein_coding	chr15	103308236	103310438	-	1.65732e-06	0.000120391	4.49655	Gpr84	G protein-coupled receptor 84
ENSMUSG00000000555.6	ENSMUSG00000000555	Itga5	protein_coding	chr15	103344289	103366763	-	3.8012e-07	4.51664e-05	1.92202	Itga5	integrin alpha 5 (fibronectin receptor alpha)
ENSMUSG00000051669.5	ENSMUSG00000051669	AU021092	protein_coding	chr16	5211828	5222299	-	0.00191891	0.0160488	-1.44659	AU021092	expressed sequence AU021092
ENSMUSG00000022678.16	ENSMUSG00000022678	Nde1	protein_coding	chr16	14163275	14192928	+	6.85515e-06	0.00030751	1.04552	Nde1	nudE neurodevelopment protein 1
ENSMUSG00000018830.8	ENSMUSG00000018830	Myh11	protein_coding	chr16	14194527	14291408	-	0.00041528	0.00559367	-1.1797	Myh11	myosin, heavy polypeptide 11, smooth muscle
ENSMUSG00000071637.4	ENSMUSG00000071637	Cebpd	pseudogene	chr16	15887286	15888466	+	1.11778e-08	4.22596e-06	3.71881	Cebpd	CCAAT/enhancer binding protein (C/EBP), delta
ENSMUSG00000003526.11	ENSMUSG00000003526	Prodh	protein_coding	chr16	18060357	18090203	-	7.04358e-06	0.000312411	1.40496	Prodh	proline dehydrogenase
ENSMUSG00000041205.7	ENSMUSG00000041205	Map6d1	protein_coding	chr16	20233310	20241358	-	4.83941e-08	1.13385e-05	-1.03573	Map6d1	MAP6 domain containing 1
ENSMUSG00000033355.5	ENSMUSG00000033355	Rtp4	protein_coding	chr16	23609919	23614222	+	2.46143e-05	0.000731177	2.40226	Rtp4	receptor transporter protein 4
ENSMUSG00000022548.14	ENSMUSG00000022548	Apod	protein_coding	chr16	31296192	31314808	-	2.09589e-10	3.6846e-07	2.44213	Apod	apolipoprotein D
ENSMUSG00000052384.13	ENSMUSG00000052384	Nrros	protein_coding	chr16	32142785	32165594	-	5.88678e-06	0.000283025	1.21103	Nrros	negative regulator of reactive oxygen species
ENSMUSG00000034422.14	ENSMUSG00000034422	Parp14	protein_coding	chr16	35832874	35871544	-	2.63782e-06	0.000167851	2.746	Parp14	poly (ADP-ribose) polymerase family, member 14
ENSMUSG00000022906.15	ENSMUSG00000022906	Parp9	protein_coding	chr16	35938470	35972605	+	0.000227389	0.00358881	1.55838	Parp9	poly (ADP-ribose) polymerase family, member 9
ENSMUSG00000059657.4	ENSMUSG00000059657	Stfa2l1	protein_coding	chr16	36156811	36161948	+	0.00184903	0.015659	4.96821	Stfa2l1	stefin A2 like 1
ENSMUSG00000079597.1	ENSMUSG00000079597	Gm5483	protein_coding	chr16	36184212	36188111	+	9.64163e-05	0.00191394	5.9939	Gm5483	predicted gene 5483
ENSMUSG00000071561.2	ENSMUSG00000071561	BC100530	protein_coding	chr16	36359382	36367748	-	8.19186e-06	0.000345172	5.86122	BC100530	cDNA sequence BC100530
ENSMUSG00000022902.7	ENSMUSG00000022902	Stfa2	protein_coding	chr16	36403946	36408363	-	0.00131897	0.0122919	5.24166	Stfa2	stefin A2
ENSMUSG00000054905.2	ENSMUSG00000054905	Stfa3	protein_coding	chr16	36450537	36455392	-	0.00425162	0.0280769	5.29075	Stfa3	stefin A3
ENSMUSG00000022901.13	ENSMUSG00000022901	Cd86	protein_coding	chr16	36603869	36666081	-	0.00141926	0.0129295	1.14266	Cd86	CD86 antigen
ENSMUSG00000022831.14	ENSMUSG00000022831	Hcls1	protein_coding	chr16	36934983	36963212	+	0.000273946	0.0041129	2.31211	Hcls1	hematopoietic cell specific Lyn substrate 1
ENSMUSG00000002847.6	ENSMUSG00000002847	Pla1a	protein_coding	chr16	38396119	38433145	-	8.82501e-07	7.62893e-05	2.52704	Pla1a	phospholipase A1 member A
ENSMUSG00000075122.4	ENSMUSG00000075122	Cd80	protein_coding	chr16	38458933	38486933	+	0.0022085	0.017748	2.90306	Cd80	CD80 antigen
ENSMUSG00000022651.5	ENSMUSG00000022651	Retnlg	protein_coding	chr16	48872608	48874498	+	0.00350807	0.0246335	5.85498	Retnlg	resistin like gamma
ENSMUSG00000035356.16	ENSMUSG00000035356	Nfkbiz	protein_coding	chr16	55811375	55838899	-	3.03578e-06	0.000183637	1.83151	Nfkbiz	nuclear factor of kappa light polypeptide gene enhancer in B cells inhibitor, zeta
ENSMUSG00000022912.8	ENSMUSG00000022912	Pros1	protein_coding	chr16	62854307	62929346	+	1.83597e-08	5.55298e-06	1.34267	Pros1	protein S (alpha)
ENSMUSG00000022876.17	ENSMUSG00000022876	Samsn1	protein_coding	chr16	75858793	76022270	-	4.00827e-06	0.000215104	1.70647	Samsn1	SAM domain, SH3 domain and nuclear localization signals, 1
ENSMUSG00000041134.15	ENSMUSG00000041134	Cyyr1	protein_coding	chr16	85421533	85553397	-	5.93047e-05	0.00135513	2.34702	Cyyr1	cysteine and tyrosine-rich protein 1
ENSMUSG00000022893.14	ENSMUSG00000022893	Adamts1	protein_coding	chr16	85793827	85803113	-	1.65174e-08	5.25884e-06	3.13202	Adamts1	a disintegrin-like and metallopeptidase (reprolysin type) with thrombospondin type 1 motif, 1
ENSMUSG00000039956.8	ENSMUSG00000039956	Mrap	protein_coding	chr16	90738324	90749785	+	0.00639909	0.0372484	1.35422	Mrap	melanocortin 2 receptor accessory protein
ENSMUSG00000039672.12	ENSMUSG00000039672	Kcne2	protein_coding	chr16	92292389	92298129	+	0.00657696	0.0379697	-1.87118	Kcne2	potassium voltage-gated channel, Isk-related subfamily, gene 2
ENSMUSG00000022952.16	ENSMUSG00000022952	Runx1	protein_coding	chr16	92601466	92826149	-	0.00228657	0.0181448	1.57114	Runx1	runt related transcription factor 1
ENSMUSG00000022947.7	ENSMUSG00000022947	Cbr3	protein_coding	chr16	93683215	93690990	+	1.0599e-06	8.86004e-05	1.19778	Cbr3	carbonyl reductase 3
ENSMUSG00000000386.14	ENSMUSG00000000386	Mx1	protein_coding	chr16	97447035	97462907	-	0.0015014	0.0134859	2.32108	Mx1	MX dynamin-like GTPase 1
ENSMUSG00000023341.14	ENSMUSG00000023341	Mx2	polymorphic_pseudogene	chr16	97535308	97560900	+	0.00396755	0.0268184	2.0716	Mx2	MX dynamin-like GTPase 2
ENSMUSG00000087478.1	ENSMUSG00000087478	4930506C21Rik	processed_transcript	chr17	8293366	8311080	-	1.29079e-05	0.000472956	-2.89572	4930506C21Rik	RIKEN cDNA 4930506C21 gene
ENSMUSG00000089633.1	ENSMUSG00000089633	A230009B12Rik	antisense	chr17	10456216	10493055	+	0.00028069	0.00418906	-4.23981	A230009B12Rik	RIKEN cDNA A230009B12 gene
ENSMUSG00000068037.10	ENSMUSG00000068037	Mas1	protein_coding	chr17	12841079	12868143	-	9.98143e-06	0.000403993	-1.02937	Mas1	MAS1 oncogene
ENSMUSG00000062480.11	ENSMUSG00000062480	Acat3	protein_coding	chr17	12923833	12940402	-	8.08161e-07	7.29558e-05	1.7111	Acat3	acetyl-Coenzyme A acetyltransferase 3
ENSMUSG00000036552.16	ENSMUSG00000036552	Ermard	protein_coding	chr17	14978864	15064232	+	8.52382e-06	0.000357163	1.07815	Ermard	ER membrane associated RNA degradation
ENSMUSG00000101556.1	ENSMUSG00000101556	Gm28869	processed_transcript	chr17	15061069	15074993	+	0.000447906	0.0058998	2.9959	Gm28869	predicted gene 28869
ENSMUSG00000052270.7	ENSMUSG00000052270	Fpr2	protein_coding	chr17	17887824	17893952	+	0.00269534	0.0203804	4.03373	Fpr2	formyl peptide receptor 2
ENSMUSG00000097006.7	ENSMUSG00000097006	9530082P21Rik	lincRNA	chr17	23743234	23754065	+	0.000267888	0.00404577	1.69047	9530082P21Rik	RIKEN cDNA 9530082P21 gene
ENSMUSG00000024175.1	ENSMUSG00000024175	Tekt4	protein_coding	chr17	25471590	25476594	+	0.00115829	0.0113528	1.71838	Tekt4	tektin 4
ENSMUSG00000024210.2	ENSMUSG00000024210	Ip6k3	protein_coding	chr17	27143969	27167764	-	0.0072587	0.0408132	1.72233	Ip6k3	inositol hexaphosphate kinase 3
ENSMUSG00000002249.17	ENSMUSG00000002249	Tead3	protein_coding	chr17	28331671	28350805	-	0.000139136	0.00251602	1.6196	Tead3	TEA domain family member 3
ENSMUSG00000024222.16	ENSMUSG00000024222	Fkbp5	protein_coding	chr17	28399095	28517524	-	8.23873e-11	2.74102e-07	2.1563	Fkbp5	FK506 binding protein 5
ENSMUSG00000023067.13	ENSMUSG00000023067	Cdkn1a	protein_coding	chr17	29090979	29100722	+	9.89505e-09	3.93299e-06	2.3888	Cdkn1a	cyclin-dependent kinase inhibitor 1A (P21)
ENSMUSG00000024014.7	ENSMUSG00000024014	Pim1	protein_coding	chr17	29490812	29496111	+	0.000214367	0.00344209	1.3385	Pim1	proviral integration site 1
ENSMUSG00000024039.14	ENSMUSG00000024039	Cbs	protein_coding	chr17	31612623	31637199	-	9.05181e-08	1.6819e-05	1.39851	Cbs	cystathionine beta-synthase
ENSMUSG00000037577.12	ENSMUSG00000037577	Ephx3	protein_coding	chr17	32183770	32189549	-	0.00442974	0.028943	1.24773	Ephx3	epoxide hydrolase 3
ENSMUSG00000073424.9	ENSMUSG00000073424	Cyp4f15	protein_coding	chr17	32685627	32703352	+	3.27695e-06	0.000192622	1.33372	Cyp4f15	cytochrome P450, family 4, subfamily f, polypeptide 15
ENSMUSG00000024300.16	ENSMUSG00000024300	Myo1f	protein_coding	chr17	33555719	33607764	+	0.00699524	0.039756	1.02126	Myo1f	myosin IF
ENSMUSG00000002289.15	ENSMUSG00000002289	Angptl4	protein_coding	chr17	33773750	33781575	-	4.42979e-08	1.06796e-05	2.58969	Angptl4	angiopoietin-like 4
ENSMUSG00000024308.14	ENSMUSG00000024308	Tapbp	protein_coding	chr17	33915899	33929288	+	0.000144903	0.00258634	1.01834	Tapbp	TAP binding protein
ENSMUSG00000067203.7	ENSMUSG00000067203	H2-K2	unprocessed_pseudogene	chr17	33974831	33978790	-	4.35753e-05	0.00108677	2.45859	H2-K2	histocompatibility 2, K region locus 2
ENSMUSG00000061232.15	ENSMUSG00000061232	H2-K1	protein_coding	chr17	33996017	34000333	-	2.68061e-08	7.07807e-06	2.54826	H2-K1	histocompatibility 2, K1, K region
ENSMUSG00000096727.2	ENSMUSG00000096727	Psmb9	protein_coding	chr17	34181988	34187764	-	0.000890269	0.00949335	1.62607	Psmb9	proteasome (prosome, macropain) subunit, beta type 9 (large multifunctional peptidase 2)
ENSMUSG00000037321.17	ENSMUSG00000037321	Tap1	protein_coding	chr17	34187553	34197225	+	3.87128e-06	0.000213949	2.60514	Tap1	transporter 1, ATP-binding cassette, sub-family B (MDR/TAP)
ENSMUSG00000024338.14	ENSMUSG00000024338	Psmb8	protein_coding	chr17	34197721	34201454	+	3.3875e-05	0.000913308	2.25193	Psmb8	proteasome (prosome, macropain) subunit, beta type 8 (large multifunctional peptidase 7)
ENSMUSG00000024339.12	ENSMUSG00000024339	Tap2	protein_coding	chr17	34203527	34216321	+	8.15406e-06	0.000345147	1.61228	Tap2	transporter 2, ATP-binding cassette, sub-family B (MDR/TAP)
ENSMUSG00000015468.14	ENSMUSG00000015468	Notch4	protein_coding	chr17	34564268	34588503	+	0.000590538	0.00708738	1.07799	Notch4	notch 4
ENSMUSG00000034786.17	ENSMUSG00000034786	Gpsm3	protein_coding	chr17	34589806	34591754	+	0.00156072	0.0139135	1.12344	Gpsm3	G-protein signalling modulator 3 (AGS3-like, C. elegans)
ENSMUSG00000073418.4	ENSMUSG00000073418	C4b	protein_coding	chr17	34728380	34743882	-	2.25864e-10	3.6846e-07	2.80534	C4b	complement component 4B (Chido blood group)
ENSMUSG00000024371.14	ENSMUSG00000024371	C2	protein_coding	chr17	34862604	34898265	-	0.000690533	0.00793302	1.04114	C2	complement component 2 (within H-2S)
ENSMUSG00000007041.9	ENSMUSG00000007041	Clic1	protein_coding	chr17	35049966	35058749	+	0.000304695	0.00443447	1.30259	Clic1	chloride intracellular channel 1
ENSMUSG00000034923.9	ENSMUSG00000034923	Ly6g6f	protein_coding	chr17	35080480	35085610	-	0.00606924	0.0360395	-3.01919	Ly6g6f	lymphocyte antigen 6 complex, locus G6F
ENSMUSG00000024401.14	ENSMUSG00000024401	Tnf	protein_coding	chr17	35199381	35202007	-	0.00136051	0.0125664	3.63783	Tnf	tumor necrosis factor
ENSMUSG00000073411.11	ENSMUSG00000073411	H2-D1	protein_coding	chr17	35262730	35267499	+	3.98955e-06	0.000215104	1.71364	H2-D1	histocompatibility 2, D region locus 1
ENSMUSG00000035929.11	ENSMUSG00000035929	H2-Q4	protein_coding	chr17	35379617	35385290	+	2.64364e-06	0.000167851	2.7291	H2-Q4	histocompatibility 2, Q region locus 4
ENSMUSG00000073409.12	ENSMUSG00000073409	H2-Q6	protein_coding	chr17	35424850	35430055	+	1.57903e-05	0.000544961	4.11346	H2-Q6	histocompatibility 2, Q region locus 6
ENSMUSG00000060550.15	ENSMUSG00000060550	H2-Q7	protein_coding	chr17	35439155	35443773	+	0.000453406	0.00595886	4.65409	H2-Q7	histocompatibility 2, Q region locus 7
ENSMUSG00000040312.14	ENSMUSG00000040312	Cchcr1	protein_coding	chr17	35517100	35531015	+	0.000237757	0.00370326	1.04401	Cchcr1	coiled-coil alpha-helical rod protein 1
ENSMUSG00000092219.1	ENSMUSG00000092219	Gm20443	lincRNA	chr17	35737734	35739806	-	0.00138688	0.0127463	1.91867	Gm20443	predicted gene 20443
ENSMUSG00000003541.6	ENSMUSG00000003541	Ier3	protein_coding	chr17	35821684	35822923	+	2.54377e-06	0.000164014	1.91399	Ier3	immediate early response 3
ENSMUSG00000067212.8	ENSMUSG00000067212	H2-T23	protein_coding	chr17	36029773	36032855	-	0.00514435	0.0321594	1.81536	H2-T23	histocompatibility 2, T region locus 23
ENSMUSG00000073405.6	ENSMUSG00000073405	C920025E04Rik	unprocessed_pseudogene	chr17	36109234	36111658	-	0.00371393	0.025646	1.89478	C920025E04Rik	RIKEN cDNA C920025E04 gene
ENSMUSG00000024459.18	ENSMUSG00000024459	H2-M5	protein_coding	chr17	36984061	36989537	-	0.00528046	0.0327275	2.46561	H2-M5	histocompatibility 2, M region locus 5
ENSMUSG00000035186.6	ENSMUSG00000035186	Ubd	protein_coding	chr17	37193892	37196095	+	3.67381e-05	0.000963198	4.90785	Ubd	ubiquitin D
ENSMUSG00000032717.14	ENSMUSG00000032717	Mdfi	protein_coding	chr17	47815328	47834691	-	0.00665768	0.0383352	1.56943	Mdfi	MyoD family inhibitor
ENSMUSG00000042265.13	ENSMUSG00000042265	Trem1	protein_coding	chr17	48232768	48246924	+	2.27905e-05	0.00069691	5.72093	Trem1	triggering receptor expressed on myeloid cells 1
ENSMUSG00000041754.5	ENSMUSG00000041754	Trem3	protein_coding	chr17	48247777	48258841	+	0.00234908	0.0184412	3.8937	Trem3	triggering receptor expressed on myeloid cells 3
ENSMUSG00000071068.6	ENSMUSG00000071068	Treml2	protein_coding	chr17	48300038	48312534	+	0.00418016	0.0277789	2.61312	Treml2	triggering receptor expressed on myeloid cells-like 2
ENSMUSG00000023992.14	ENSMUSG00000023992	Trem2	protein_coding	chr17	48346401	48354147	+	0.00121463	0.0117269	-1.31032	Trem2	triggering receptor expressed on myeloid cells 2
ENSMUSG00000064120.13	ENSMUSG00000064120	Mocs1	protein_coding	chr17	49428362	49455435	+	3.66922e-05	0.000963198	1.05187	Mocs1	molybdenum cofactor synthesis 1
ENSMUSG00000003206.6	ENSMUSG00000003206	Ebi3	protein_coding	chr17	55952623	55957021	+	0.00178402	0.0152435	1.28281	Ebi3	Epstein-Barr virus induced gene 3
ENSMUSG00000038781.6	ENSMUSG00000038781	Stap2	protein_coding	chr17	55997081	56005570	-	0.000155417	0.00271286	1.34128	Stap2	signal transducing adaptor family member 2
ENSMUSG00000002831.13	ENSMUSG00000002831	Plin4	protein_coding	chr17	56100591	56109803	-	2.22455e-08	6.27209e-06	5.07647	Plin4	perilipin 4
ENSMUSG00000037095.7	ENSMUSG00000037095	Lrg1	protein_coding	chr17	56119680	56121946	-	4.61272e-07	5.11551e-05	3.43676	Lrg1	leucine-rich alpha-2-glycoprotein 1
ENSMUSG00000001228.14	ENSMUSG00000001228	Uhrf1	protein_coding	chr17	56303321	56323486	+	0.00767059	0.0422658	1.01655	Uhrf1	ubiquitin-like, containing PHD and RING finger domains, 1
ENSMUSG00000011486.14	ENSMUSG00000011486	Slc25a41	protein_coding	chr17	57032773	57041654	-	0.00107033	0.0107323	-1.94505	Slc25a41	solute carrier family 25, member 41
ENSMUSG00000062591.5	ENSMUSG00000062591	Tubb4a	protein_coding	chr17	57080066	57087782	-	9.61759e-07	8.16268e-05	-1.04318	Tubb4a	tubulin, beta 4A class IVA
ENSMUSG00000035678.7	ENSMUSG00000035678	Tnfsf9	protein_coding	chr17	57105385	57107757	+	0.00140034	0.0128204	2.09694	Tnfsf9	tumor necrosis factor (ligand) superfamily, member 9
ENSMUSG00000024164.15	ENSMUSG00000024164	C3	protein_coding	chr17	57203970	57228136	-	2.65274e-05	0.000766967	3.55511	C3	complement component 3
ENSMUSG00000034116.17	ENSMUSG00000034116	Vav1	protein_coding	chr17	57279100	57328031	+	1.91497e-05	0.000620927	2.0533	Vav1	vav 1 oncogene
ENSMUSG00000004730.14	ENSMUSG00000004730	Adgre1	protein_coding	chr17	57358686	57483529	+	7.19278e-05	0.00157644	2.10328	Adgre1	adhesion G protein-coupled receptor E1
ENSMUSG00000047407.17	ENSMUSG00000047407	Tgif1	protein_coding	chr17	70844205	70853546	-	0.000165549	0.0028538	1.28953	Tgif1	TGFB-induced factor homeobox 1
ENSMUSG00000024053.10	ENSMUSG00000024053	Emilin2	protein_coding	chr17	71252176	71310965	-	5.35277e-07	5.53065e-05	1.54464	Emilin2	elastin microfibril interfacer 2
ENSMUSG00000024066.8	ENSMUSG00000024066	Xdh	protein_coding	chr17	73883908	73950182	-	0.00138419	0.0127286	1.30666	Xdh	xanthine dehydrogenase
ENSMUSG00000071042.11	ENSMUSG00000071042	Rasgrp3	protein_coding	chr17	75435905	75529043	+	5.71886e-07	5.80081e-05	-1.59096	Rasgrp3	RAS, guanyl releasing protein 3
ENSMUSG00000091549.1	ENSMUSG00000091549	Gm6548	processed_pseudogene	chr17	78850792	78851956	-	0.00101651	0.0103517	1.32236	Gm6548	predicted gene 6548
ENSMUSG00000024079.4	ENSMUSG00000024079	Eif2ak2	protein_coding	chr17	78852564	78882573	-	0.000932567	0.0097752	1.20024	Eif2ak2	eukaryotic translation initiation factor 2-alpha kinase 2
ENSMUSG00000024087.3	ENSMUSG00000024087	Cyp1b1	protein_coding	chr17	79706953	79715041	-	1.70185e-05	0.000573081	1.71894	Cyp1b1	cytochrome P450, family 1, subfamily b, polypeptide 1
ENSMUSG00000071036.2	ENSMUSG00000071036	Gm10309	protein_coding	chr17	86497732	86505232	-	0.000247707	0.00381892	5.09136	Gm10309	predicted gene 10309
ENSMUSG00000024235.10	ENSMUSG00000024235	Map3k8	protein_coding	chr18	4331327	4353015	-	2.0397e-06	0.000139059	2.4188	Map3k8	mitogen-activated protein kinase kinase kinase 8
ENSMUSG00000061808.3	ENSMUSG00000061808	Ttr	protein_coding	chr18	20665250	20674324	+	0.00184869	0.015659	-1.09694	Ttr	transthyretin
ENSMUSG00000033107.5	ENSMUSG00000033107	Rnf125	protein_coding	chr18	20944625	20983848	+	0.000711749	0.00806536	3.96311	Rnf125	ring finger protein 125
ENSMUSG00000024395.7	ENSMUSG00000024395	Lims2	protein_coding	chr18	31931507	31958619	+	5.45865e-06	0.000268466	-1.36849	Lims2	LIM and senescent cell antigen like domains 2
ENSMUSG00000052229.5	ENSMUSG00000052229	Gpr17	protein_coding	chr18	31942997	31949636	-	5.53386e-05	0.00130349	-1.24976	Gpr17	G protein-coupled receptor 17
ENSMUSG00000038418.7	ENSMUSG00000038418	Egr1	protein_coding	chr18	34859823	34864984	+	1.3371e-06	0.000103454	-1.25453	Egr1	early growth response 1
ENSMUSG00000073599.9	ENSMUSG00000073599	Ecscr	protein_coding	chr18	35713086	35722356	-	1.71153e-05	0.000574017	2.12198	Ecscr	endothelial cell surface expressed chemotaxis and apoptosis regulator
ENSMUSG00000051439.6	ENSMUSG00000051439	Cd14	protein_coding	chr18	36725074	36726736	-	2.01439e-06	0.000138469	4.6433	Cd14	CD14 antigen
ENSMUSG00000024451.8	ENSMUSG00000024451	Arap3	protein_coding	chr18	37972624	37997574	-	8.82475e-06	0.000366084	1.08163	Arap3	ArfGAP with RhoGAP domain, ankyrin repeat and PH domain 3
ENSMUSG00000024440.12	ENSMUSG00000024440	Pcdh12	protein_coding	chr18	38267092	38284402	-	0.00157536	0.0139956	-2.47044	Pcdh12	protocadherin 12
ENSMUSG00000051401.6	ENSMUSG00000051401	Kctd16	protein_coding	chr18	40258361	40531168	+	0.00086795	0.00930906	-1.52181	Kctd16	potassium channel tetramerisation domain containing 16
ENSMUSG00000033949.11	ENSMUSG00000033949	Trim36	protein_coding	chr18	46165302	46212607	-	7.51355e-06	0.000325489	-1.12236	Trim36	tripartite motif-containing 36
ENSMUSG00000086600.8	ENSMUSG00000086600	C030005K06Rik	processed_transcript	chr18	50042730	50053844	-	0.00445115	0.0290372	-2.14821	C030005K06Rik	RIKEN cDNA C030005K06 gene
ENSMUSG00000024529.13	ENSMUSG00000024529	Lox	protein_coding	chr18	52516069	52529867	-	7.64552e-06	0.000330346	2.04636	Lox	lysyl oxidase
ENSMUSG00000073555.1	ENSMUSG00000073555	Gm4951	protein_coding	chr18	60212080	60247820	+	0.00223823	0.017935	4.05075	Gm4951	predicted gene 4951
ENSMUSG00000054072.11	ENSMUSG00000054072	Iigp1	protein_coding	chr18	60376029	60392627	+	0.00133988	0.012438	3.18792	Iigp1	interferon inducible GTPase 1
ENSMUSG00000038059.6	ENSMUSG00000038059	Smim3	protein_coding	chr18	60474193	60501983	-	6.84374e-06	0.00030751	1.77398	Smim3	small integral membrane protein 3
ENSMUSG00000098098.7	ENSMUSG00000098098	Bvht	lincRNA	chr18	61639542	61647472	+	0.0080211	0.0435338	1.02534	Bvht	braveheart long non-coding RNA
ENSMUSG00000024521.7	ENSMUSG00000024521	Pmaip1	protein_coding	chr18	66458604	66465550	+	6.74793e-08	1.40315e-05	1.97327	Pmaip1	phorbol-12-myristate-13-acetate-induced protein 1
ENSMUSG00000047259.2	ENSMUSG00000047259	Mc4r	protein_coding	chr18	66857715	66860472	-	7.99344e-06	0.000340728	1.0473	Mc4r	melanocortin 4 receptor
ENSMUSG00000001473.6	ENSMUSG00000001473	Tubb6	protein_coding	chr18	67390717	67402748	+	4.70499e-08	1.11811e-05	3.20901	Tubb6	tubulin, beta 6 class V
ENSMUSG00000059336.14	ENSMUSG00000059336	Slc14a1	protein_coding	chr18	78100091	78142119	-	1.69553e-05	0.000572113	1.03832	Slc14a1	solute carrier family 14 (urea transporter), member 1
ENSMUSG00000097593.2	ENSMUSG00000097593	Gm26676	antisense	chr18	80323335	80326605	+	0.00240789	0.0188141	2.79247	Gm26676	predicted gene, 26676
ENSMUSG00000045903.8	ENSMUSG00000045903	Npas4	protein_coding	chr19	4984355	4989971	-	0.000155761	0.00271317	-1.08755	Npas4	neuronal PAS domain protein 4
ENSMUSG00000024912.5	ENSMUSG00000024912	Fosl1	protein_coding	chr19	5447703	5455945	+	0.00373139	0.0256497	3.51417	Fosl1	fos-like antigen 1
ENSMUSG00000039699.13	ENSMUSG00000039699	Batf2	protein_coding	chr19	6140983	6172476	+	0.00705289	0.0400175	3.484	Batf2	basic leucine zipper transcription factor, ATF-like 2
ENSMUSG00000047810.8	ENSMUSG00000047810	Ccdc88b	protein_coding	chr19	6844623	6858211	-	0.000719311	0.0081289	1.30765	Ccdc88b	coiled-coil domain containing 88B
ENSMUSG00000024965.8	ENSMUSG00000024965	Fermt3	protein_coding	chr19	6998958	7019469	-	0.000228926	0.00359941	1.45186	Fermt3	fermitin family member 3
ENSMUSG00000063796.8	ENSMUSG00000063796	Slc22a8	protein_coding	chr19	8591254	8611834	+	2.5912e-10	3.6846e-07	-3.33147	Slc22a8	solute carrier family 22 (organic anion transporter), member 8
ENSMUSG00000024650.4	ENSMUSG00000024650	Slc22a6	protein_coding	chr19	8617996	8628299	+	0.000286298	0.00425991	-1.98209	Slc22a6	solute carrier family 22 (organic anion transporter), member 6
ENSMUSG00000067577.8	ENSMUSG00000067577	A430093F15Rik	processed_transcript	chr19	10740947	10786043	+	0.00792421	0.043186	-2.99621	A430093F15Rik	RIKEN cDNA A430093F15 gene
ENSMUSG00000024737.2	ENSMUSG00000024737	Slc15a3	protein_coding	chr19	10839727	10859362	+	0.000353594	0.00495801	2.8147	Slc15a3	solute carrier family 15, member 3
ENSMUSG00000075010.4	ENSMUSG00000075010	AW112010	lincRNA	chr19	11047617	11050566	-	9.47896e-05	0.0018917	2.95138	AW112010	expressed sequence AW112010
ENSMUSG00000101389.1	ENSMUSG00000101389	Ms4a4a	protein_coding	chr19	11375523	11392790	+	5.68323e-05	0.00132623	5.8862	Ms4a4a	membrane-spanning 4-domains, subfamily A, member 4A
ENSMUSG00000024675.19	ENSMUSG00000024675	Ms4a4c	protein_coding	chr19	11404770	11427246	+	3.9243e-05	0.00100742	5.69936	Ms4a4c	membrane-spanning 4-domains, subfamily A, member 4C
ENSMUSG00000079419.4	ENSMUSG00000079419	Ms4a6c	protein_coding	chr19	11469366	11482192	+	6.69258e-07	6.4887e-05	5.30682	Ms4a6c	membrane-spanning 4-domains, subfamily A, member 6C
ENSMUSG00000024677.13	ENSMUSG00000024677	Ms4a6b	protein_coding	chr19	11516512	11531256	+	1.22318e-06	9.78253e-05	4.00041	Ms4a6b	membrane-spanning 4-domains, subfamily A, member 6B
ENSMUSG00000024679.10	ENSMUSG00000024679	Ms4a6d	protein_coding	chr19	11586604	11604849	-	8.43187e-08	1.65017e-05	4.39878	Ms4a6d	membrane-spanning 4-domains, subfamily A, member 6D
ENSMUSG00000024691.13	ENSMUSG00000024691	Fam111a	protein_coding	chr19	12545740	12589768	+	0.00512202	0.032068	1.11959	Fam111a	family with sequence similarity 111, member A
ENSMUSG00000024696.8	ENSMUSG00000024696	Lpxn	protein_coding	chr19	12798606	12833807	+	0.00179992	0.0153529	1.49045	Lpxn	leupaxin
ENSMUSG00000024659.14	ENSMUSG00000024659	Anxa1	protein_coding	chr19	20373428	20390944	-	0.000342792	0.00485306	1.43772	Anxa1	annexin A1
ENSMUSG00000048572.4	ENSMUSG00000048572	Tmem252	protein_coding	chr19	24674008	24679661	+	2.10954e-07	2.97308e-05	4.82621	Tmem252	transmembrane protein 252
ENSMUSG00000016496.7	ENSMUSG00000016496	Cd274	protein_coding	chr19	29367455	29388095	+	0.00305831	0.0222393	1.75716	Cd274	CD274 antigen
ENSMUSG00000024810.16	ENSMUSG00000024810	Il33	protein_coding	chr19	29925114	29960718	+	2.14562e-05	0.000675992	-1.08001	Il33	interleukin 33
ENSMUSG00000035783.8	ENSMUSG00000035783	Acta2	protein_coding	chr19	34241090	34255336	-	9.3158e-05	0.00188344	-1.0926	Acta2	actin, alpha 2, smooth muscle, aorta
ENSMUSG00000024778.12	ENSMUSG00000024778	Fas	protein_coding	chr19	34290659	34327770	+	6.46187e-05	0.00145261	2.08872	Fas	Fas (TNF receptor superfamily member 6)
ENSMUSG00000050370.4	ENSMUSG00000050370	Ch25h	protein_coding	chr19	34473786	34475135	-	0.00011527	0.00220151	4.64704	Ch25h	cholesterol 25-hydroxylase
ENSMUSG00000074896.3	ENSMUSG00000074896	Ifit3	protein_coding	chr19	34583531	34588731	+	0.00190372	0.0159699	1.77604	Ifit3	interferon-induced protein with tetratricopeptide repeats 3
ENSMUSG00000062488.9	ENSMUSG00000062488	Ifit3b	protein_coding	chr19	34607970	34613401	+	9.96173e-05	0.00196251	1.99823	Ifit3b	interferon-induced protein with tetratricopeptide repeats 3B
ENSMUSG00000034459.8	ENSMUSG00000034459	Ifit1	protein_coding	chr19	34640871	34650009	+	0.000157425	0.00273358	2.30337	Ifit1	interferon-induced protein with tetratricopeptide repeats 1
ENSMUSG00000024987.5	ENSMUSG00000024987	Cyp26a1	protein_coding	chr19	37697808	37701528	+	0.00757849	0.0419947	-1.83709	Cyp26a1	cytochrome P450, family 26, subfamily a, polypeptide 1
ENSMUSG00000024998.17	ENSMUSG00000024998	Plce1	protein_coding	chr19	38481109	38785030	+	1.48251e-06	0.00011059	1.16827	Plce1	phospholipase C, epsilon 1
ENSMUSG00000055044.12	ENSMUSG00000055044	Pdlim1	protein_coding	chr19	40221173	40271842	-	5.53191e-06	0.000270657	1.22058	Pdlim1	PDZ and LIM domain 1 (elfin)
ENSMUSG00000050121.8	ENSMUSG00000050121	Opalin	protein_coding	chr19	41062474	41077113	-	3.74364e-09	2.14743e-06	-1.4099	Opalin	oligodendrocytic myelin paranodal and inner loop protein
ENSMUSG00000025225.14	ENSMUSG00000025225	Nfkb2	protein_coding	chr19	46304737	46312090	+	0.000131078	0.00241472	2.92418	Nfkb2	nuclear factor of kappa light polypeptide gene enhancer in B cells 2, p49/p100
ENSMUSG00000044948.16	ENSMUSG00000044948	Cfap43	protein_coding	chr19	47737561	47919299	-	3.57472e-05	0.000945398	1.31874	Cfap43	cilia and flagella associated protein 43
ENSMUSG00000097779.1	ENSMUSG00000097779	4833407H14Rik	lincRNA	chr19	53460631	53462723	+	0.00371729	0.0256497	3.166	4833407H14Rik	RIKEN cDNA 4833407H14 gene
ENSMUSG00000055523.6	ENSMUSG00000055523	Gucy2g	protein_coding	chr19	55198297	55241236	-	6.98165e-06	0.000311367	-1.50156	Gucy2g	guanylate cyclase 2g
ENSMUSG00000035818.13	ENSMUSG00000035818	Plekhs1	protein_coding	chr19	56461637	56486729	+	0.00950775	0.0488756	1.1926	Plekhs1	pleckstrin homology domain containing, family S member 1
ENSMUSG00000031147.8	ENSMUSG00000031147	Magix	protein_coding	chrX	7673164	7681251	-	0.000756024	0.00841235	-3.9731	Magix	MAGI family member, X-linked
ENSMUSG00000031165.6	ENSMUSG00000031165	Was	protein_coding	chrX	8081453	8090498	-	0.00877294	0.0462854	1.63476	Was	Wiskott-Aldrich syndrome
ENSMUSG00000031170.14	ENSMUSG00000031170	Slc38a5	protein_coding	chrX	8271133	8280179	+	2.68652e-06	0.000168187	-1.78132	Slc38a5	solute carrier family 38, member 5
ENSMUSG00000015340.10	ENSMUSG00000015340	Cybb	protein_coding	chrX	9435252	9487771	-	0.000616389	0.00731358	4.19153	Cybb	cytochrome b-245, beta polypeptide
ENSMUSG00000040229.11	ENSMUSG00000040229	Gpr34	protein_coding	chrX	13632089	13640858	+	7.54146e-09	3.52152e-06	-5.01857	Gpr34	G protein-coupled receptor 34
ENSMUSG00000001131.11	ENSMUSG00000001131	Timp1	protein_coding	chrX	20870166	20874735	+	1.39238e-05	0.000497045	4.48742	Timp1	tissue inhibitor of metalloproteinase 1
ENSMUSG00000037010.7	ENSMUSG00000037010	Apln	protein_coding	chrX	48025146	48034853	-	1.00507e-05	0.000405807	-1.02315	Apln	apelin
ENSMUSG00000031103.12	ENSMUSG00000031103	Elf4	protein_coding	chrX	48411046	48463132	-	0.000519283	0.0064723	1.9072	Elf4	E74-like factor 4 (ets domain transcription factor)
ENSMUSG00000081684.4	ENSMUSG00000081684	Rps2-ps13	processed_pseudogene	chrX	52898588	52899469	+	0.00207924	0.0170409	3.23057	Rps2-ps13	ribosomal protein S2, pseudogene 13
ENSMUSG00000056380.13	ENSMUSG00000056380	Gpr50	protein_coding	chrX	71663667	71669257	+	0.00134622	0.0124597	-1.6703	Gpr50	G-protein-coupled receptor 50
ENSMUSG00000031385.14	ENSMUSG00000031385	Plxnb3	protein_coding	chrX	73757090	73772514	+	7.04098e-09	3.4449e-06	-1.23501	Plxnb3	plexin B3
ENSMUSG00000031207.16	ENSMUSG00000031207	Msn	protein_coding	chrX	96096042	96168552	+	2.65796e-10	3.6846e-07	1.78561	Msn	moesin
ENSMUSG00000078122.4	ENSMUSG00000078122	F630028O10Rik	antisense	chrX	96239926	96243636	+	2.30711e-05	0.000701649	2.98432	F630028O10Rik	RIKEN cDNA F630028O10 gene
ENSMUSG00000031304.18	ENSMUSG00000031304	Il2rg	protein_coding	chrX	101264378	101268255	-	5.30105e-05	0.00126337	3.28969	Il2rg	interleukin 2 receptor, gamma chain
ENSMUSG00000047797.14	ENSMUSG00000047797	Gjb1	protein_coding	chrX	101376378	101385629	+	9.09956e-08	1.6819e-05	-1.45212	Gjb1	gap junction protein, beta 1
ENSMUSG00000033777.3	ENSMUSG00000033777	Tlr13	protein_coding	chrX	106143204	106160493	+	0.00077541	0.00854234	1.59773	Tlr13	toll-like receptor 13
ENSMUSG00000031239.5	ENSMUSG00000031239	Itm2a	protein_coding	chrX	107397099	107403376	-	5.39543e-11	2.28238e-07	-2.38132	Itm2a	integral membrane protein 2A
ENSMUSG00000025283.15	ENSMUSG00000025283	Sat1	protein_coding	chrX	155213132	155216449	-	6.70909e-07	6.4887e-05	1.03591	Sat1	spermidine/spermine N1-acetyl transferase 1
ENSMUSG00000015405.15	ENSMUSG00000015405	Ace2	protein_coding	chrX	164139332	164188420	+	0.000665576	0.00773715	1.0227	Ace2	angiotensin I converting enzyme (peptidyl-dipeptidase A) 2
ENSMUSG00000044583.13	ENSMUSG00000044583	Tlr7	protein_coding	chrX	167304929	167330558	-	0.00298443	0.0218995	1.46981	Tlr7	toll-like receptor 7
ENSMUSG00000072844.6	ENSMUSG00000072844	G530011O06Rik	processed_transcript	chrX	169975043	169978917	-	0.000616108	0.00731358	1.58823	G530011O06Rik	RIKEN cDNA G530011O06 gene
ENSMUSG00000064344.1	ENSMUSG00000064344	mt-Tm	Mt_tRNA	chrM	3845	3913	+	0.000941988	0.00981828	-1.41432	mt-Tm	mitochondrially encoded tRNA methionine

## Sheet: LPS-CPD4645_vs_LPS-Vehicle
gene_id	ensembl_id	gene_symbol	gene_type	chrom	start	end	strand	pval	pval.adj	log2FC	mgi_symbol	mgi_description
ENSMUSG00000103280.1	ENSMUSG00000103280	Gm37277	TEC	chr1	4905751	4906861	-	0.000816712	0.00632674	2.76061	Gm37277	predicted gene, 37277
ENSMUSG00000041809.5	ENSMUSG00000041809	Efhc1	protein_coding	chr1	20951626	20990841	+	0.000953141	0.00705093	1.12851	Efhc1	EF-hand domain (C-terminal) containing 1
ENSMUSG00000101462.2	ENSMUSG00000101462	Gm3052	transcribed_processed_pseudogene	chr1	34415050	34417986	-	0.00346192	0.0172577	-2.03443	Gm3052	predicted gene 3052
ENSMUSG00000067653.12	ENSMUSG00000067653	Ankrd23	protein_coding	chr1	36530188	36536883	-	0.0085901	0.0329862	-2.7096	Ankrd23	ankyrin repeat domain 23
ENSMUSG00000050122.18	ENSMUSG00000050122	Vwa3b	protein_coding	chr1	37026596	37187613	+	0.0132496	0.0451377	-2.47454	Vwa3b	von Willebrand factor A domain containing 3B
ENSMUSG00000103603.1	ENSMUSG00000103603	Gm37020	antisense	chr1	37132273	37133264	-	0.0130643	0.044671	-3.03763	Gm37020	predicted gene, 37020
ENSMUSG00000060771.14	ENSMUSG00000060771	Tsga10	protein_coding	chr1	37754776	37866429	-	2.58191e-05	0.000711093	-1.52953	Tsga10	testis specific 10
ENSMUSG00000026073.13	ENSMUSG00000026073	Il1r2	protein_coding	chr1	40074079	40125231	+	0.00347954	0.01733	-1.41597	Il1r2	interleukin 1 receptor, type II
ENSMUSG00000041945.12	ENSMUSG00000041945	Mfsd9	protein_coding	chr1	40772038	40790687	-	0.000256352	0.00299889	-1.33039	Mfsd9	major facilitator superfamily domain containing 9
ENSMUSG00000026051.8	ENSMUSG00000026051	1500015O10Rik	protein_coding	chr1	43730602	43742578	+	0.00131663	0.00879046	1.08016	1500015O10Rik	RIKEN cDNA 1500015O10 gene
ENSMUSG00000026107.11	ENSMUSG00000026107	Nabp1	protein_coding	chr1	51465862	51478425	-	4.31116e-07	7.51941e-05	-2.28193	Nabp1	nucleic acid binding protein 1
ENSMUSG00000043015.15	ENSMUSG00000043015	Tmem194b	protein_coding	chr1	52630703	52651919	+	4.33573e-05	0.000975979	-1.25124	Tmem194b	transmembrane protein 194B
ENSMUSG00000097649.1	ENSMUSG00000097649	Gm10561	antisense	chr1	55226251	55235622	+	2.42475e-05	0.000683529	-1.64277	Gm10561	predicted gene 10561
ENSMUSG00000103839.1	ENSMUSG00000103839	Gm37607	TEC	chr1	58383512	58386134	-	0.000251253	0.00296215	-2.00572	Gm37607	predicted gene, 37607
ENSMUSG00000094245.1	ENSMUSG00000094245	Gm23966	snRNA	chr1	58466515	58466621	-	2.95303e-05	0.000767191	4.57607	Gm23966	predicted gene, 23966
ENSMUSG00000079550.9	ENSMUSG00000079550	Mpp4	protein_coding	chr1	59120935	59163389	-	0.00363339	0.0178241	-1.35738	Mpp4	membrane protein, palmitoylated 4 (MAGUK p55 subfamily member 4)
ENSMUSG00000098850.1	ENSMUSG00000098850	Gm27390	misc_RNA	chr1	63177983	63178158	+	0.00467219	0.0212355	-2.19563	Gm27390	predicted gene, 27390
ENSMUSG00000046856.13	ENSMUSG00000046856	Gpr1	protein_coding	chr1	63182691	63214543	-	0.0142284	0.0473947	-1.52354	Gpr1	G protein-coupled receptor 1
ENSMUSG00000025962.15	ENSMUSG00000025962	Fastkd2	protein_coding	chr1	63730614	63754655	+	2.86055e-06	0.000208429	-1.16962	Fastkd2	FAST kinase domains 2
ENSMUSG00000045005.9	ENSMUSG00000045005	Fzd5	protein_coding	chr1	64730558	64737751	-	5.10885e-05	0.00108124	1.27226	Fzd5	frizzled class receptor 5
ENSMUSG00000026193.15	ENSMUSG00000026193	Fn1	protein_coding	chr1	71585520	71653200	-	0.0005098	0.00465707	-1.09863	Fn1	fibronectin 1
ENSMUSG00000026180.8	ENSMUSG00000026180	Cxcr2	protein_coding	chr1	74153989	74161246	+	0.00148234	0.00956875	-3.96784	Cxcr2	chemokine (C-X-C motif) receptor 2
ENSMUSG00000026177.11	ENSMUSG00000026177	Slc11a1	protein_coding	chr1	74375195	74386062	+	0.000376592	0.00383956	-1.01329	Slc11a1	solute carrier family 11 (proton-coupled divalent metal ion transporters), member 1
ENSMUSG00000026175.12	ENSMUSG00000026175	Vil1	protein_coding	chr1	74409376	74435559	+	0.0138623	0.0465013	-1.68767	Vil1	villin 1
ENSMUSG00000026172.12	ENSMUSG00000026172	Bcs1l	protein_coding	chr1	74588289	74592443	+	6.04886e-07	8.98418e-05	-1.35976	Bcs1l	BCS1-like (yeast)
ENSMUSG00000033276.18	ENSMUSG00000033276	Stk36	protein_coding	chr1	74601445	74636894	+	1.0429e-05	0.000417035	-1.48102	Stk36	serine/threonine kinase 36
ENSMUSG00000026162.7	ENSMUSG00000026162	Nhej1	protein_coding	chr1	74967139	75125200	-	0.00600124	0.025528	-1.09877	Nhej1	nonhomologous end-joining factor 1
ENSMUSG00000054702.14	ENSMUSG00000054702	Ap1s3	protein_coding	chr1	79606876	79671972	-	0.00892069	0.033919	-1.04254	Ap1s3	adaptor-related protein complex AP-1, sigma 3
ENSMUSG00000067158.9	ENSMUSG00000067158	Col4a4	protein_coding	chr1	82448423	82586849	-	0.00692658	0.0283453	-1.24297	Col4a4	collagen, type IV, alpha 4
ENSMUSG00000026224.11	ENSMUSG00000026224	4933407L21Rik	protein_coding	chr1	85928483	85940624	+	0.00163751	0.010187	-1.33365	4933407L21Rik	RIKEN cDNA 4933407L21 gene
ENSMUSG00000097251.2	ENSMUSG00000097251	5033417F24Rik	antisense	chr1	92908378	92910764	-	0.00162842	0.0101456	-1.50969	5033417F24Rik	RIKEN cDNA 5033417F24 gene
ENSMUSG00000034000.15	ENSMUSG00000034000	Neu4	protein_coding	chr1	94020451	94028334	+	4.63104e-05	0.00101099	-1.47983	Neu4	sialidase 4
ENSMUSG00000097814.5	ENSMUSG00000097814	Panct2	antisense	chr1	96871126	96907796	+	0.00161659	0.0101145	-2.74166	Panct2	pluripotency-associated noncoding transcript 2
ENSMUSG00000037035.5	ENSMUSG00000037035	Inhbb	protein_coding	chr1	119415465	119422248	-	6.88265e-05	0.00130253	-1.31013	Inhbb	inhibin beta-B
ENSMUSG00000097881.7	ENSMUSG00000097881	Celrr	lincRNA	chr1	121087405	121178441	+	0.00491184	0.0220298	-2.79755	Celrr	cerebellum expressed regulatory RNA
ENSMUSG00000058603.10	ENSMUSG00000058603	Rpl28-ps1	processed_pseudogene	chr1	128038569	128038982	+	0.00329264	0.0165886	1.10361	Rpl28-ps1	ribosomal protein L28, pseudogene 1
ENSMUSG00000042510.7	ENSMUSG00000042510	AA986860	protein_coding	chr1	130731976	130744622	+	4.04479e-05	0.000932728	1.04179	AA986860	expressed sequence AA986860
ENSMUSG00000052688.12	ENSMUSG00000052688	Rab7b	protein_coding	chr1	131688695	131715439	+	0.00404627	0.0192883	-2.77246	Rab7b	RAB7B, member RAS oncogene family
ENSMUSG00000026435.15	ENSMUSG00000026435	Slc45a3	protein_coding	chr1	131962967	131982969	+	0.00147182	0.00952304	1.14004	Slc45a3	solute carrier family 45, member 3
ENSMUSG00000041577.5	ENSMUSG00000041577	Prelp	protein_coding	chr1	133910304	133921414	-	6.68688e-05	0.00128499	-1.49387	Prelp	proline arginine-rich end leucine-rich repeat
ENSMUSG00000103976.1	ENSMUSG00000103976	Gm37677	TEC	chr1	134819916	134827549	-	0.00822584	0.0319937	-2.65486	Gm37677	predicted gene, 37677
ENSMUSG00000031506.11	ENSMUSG00000031506	Ptpn7	protein_coding	chr1	135132700	135145317	+	0.00270978	0.0144757	-2.29176	Ptpn7	protein tyrosine phosphatase, non-receptor type 7
ENSMUSG00000048096.7	ENSMUSG00000048096	Lmod1	protein_coding	chr1	135324807	135368065	+	0.00669524	0.0276778	1.97011	Lmod1	leiomodin 1 (smooth muscle)
ENSMUSG00000026483.13	ENSMUSG00000026483	Fam129a	protein_coding	chr1	151571186	151721939	+	0.000202304	0.00256376	-1.27092	Fam129a	family with sequence similarity 129, member A
ENSMUSG00000066800.11	ENSMUSG00000066800	Rnasel	protein_coding	chr1	153749426	153764221	+	0.00073064	0.0059001	-1.18275	Rnasel	ribonuclease L (2', 5'-oligoisoadenylate synthetase-dependent)
ENSMUSG00000042641.18	ENSMUSG00000042641	Rgsl1	protein_coding	chr1	153779381	153844142	-	0.00187413	0.0111304	-1.59429	Rgsl1	regulator of G-protein signaling like 1
ENSMUSG00000100014.1	ENSMUSG00000100014	Gm29290	lincRNA	chr1	153939226	153941290	+	3.04489e-05	0.000782827	4.88265	Gm29290	predicted gene 29290
ENSMUSG00000073535.5	ENSMUSG00000073535	Gm5532	lincRNA	chr1	155520173	155527143	-	0.00142002	0.00928906	-2.0083	Gm5532	predicted gene 5532
ENSMUSG00000026592.13	ENSMUSG00000026592	Tex35	protein_coding	chr1	157099139	157108680	-	3.43682e-06	0.000234309	5.30262	Tex35	testis expressed 35
ENSMUSG00000040170.13	ENSMUSG00000040170	Fmo2	protein_coding	chr1	162874317	162898726	-	0.00161718	0.0101145	1.93802	Fmo2	flavin containing monooxygenase 2
ENSMUSG00000026582.6	ENSMUSG00000026582	Sele	protein_coding	chr1	164048234	164057677	+	0.00209479	0.0119839	-2.25315	Sele	selectin, endothelial cell
ENSMUSG00000026581.14	ENSMUSG00000026581	Sell	protein_coding	chr1	164061982	164084181	+	0.00822791	0.0319942	-2.92064	Sell	selectin, lymphocyte
ENSMUSG00000026580.16	ENSMUSG00000026580	Selp	protein_coding	chr1	164115264	164150026	+	9.22632e-05	0.00155666	-2.03126	Selp	selectin, platelet
ENSMUSG00000070532.5	ENSMUSG00000070532	Ccdc190	protein_coding	chr1	169928648	169934653	+	4.37553e-07	7.51941e-05	-2.30409	Ccdc190	coiled-coil domain containing 190
ENSMUSG00000026656.15	ENSMUSG00000026656	Fcgr2b	protein_coding	chr1	170958617	170976547	-	0.00081146	0.00630064	-1.27614	Fcgr2b	Fc receptor, IgG, low affinity IIb
ENSMUSG00000059498.13	ENSMUSG00000059498	Fcgr3	protein_coding	chr1	171051174	171064935	-	3.45314e-05	0.000847243	-1.02895	Fcgr3	Fc receptor, IgG, low affinity III
ENSMUSG00000006403.12	ENSMUSG00000006403	Adamts4	protein_coding	chr1	171250421	171260637	+	0.000272552	0.003101	-1.60467	Adamts4	a disintegrin-like and metallopeptidase (reprolysin type) with thrombospondin type 1 motif, 4
ENSMUSG00000004709.14	ENSMUSG00000004709	Cd244	protein_coding	chr1	171559193	171609746	+	0.00932002	0.0349501	-2.85736	Cd244	CD244 natural killer cell receptor 2B4
ENSMUSG00000007107.6	ENSMUSG00000007107	Atp1a4	protein_coding	chr1	172223513	172258414	-	0.00726751	0.0292582	1.58019	Atp1a4	ATPase, Na+/K+ transporting, alpha 4 polypeptide
ENSMUSG00000038026.12	ENSMUSG00000038026	Kcnj9	protein_coding	chr1	172320501	172329318	-	5.20838e-08	3.195e-05	-1.06844	Kcnj9	potassium inwardly-rectifying channel, subfamily J, member 9
ENSMUSG00000026546.16	ENSMUSG00000026546	Cfap45	protein_coding	chr1	172520801	172545870	+	0.00633847	0.0266466	-1.14031	Cfap45	cilia and flagella associated protein 45
ENSMUSG00000078184.1	ENSMUSG00000078184	Rbm8a2	protein_coding	chr1	175977777	175979114	-	0.000596473	0.0051625	2.58846	Rbm8a2	RNA binding motif protein 8A2
ENSMUSG00000086350.1	ENSMUSG00000086350	B230369F24Rik	antisense	chr1	178313328	178318549	-	0.00588292	0.0251704	-1.39967	B230369F24Rik	RIKEN cDNA B230369F24 gene
ENSMUSG00000054135.2	ENSMUSG00000054135	A430110L20Rik	lincRNA	chr1	181225986	181228498	+	0.0145117	0.0480672	-1.22304	A430110L20Rik	RIKEN cDNA A430110L20 gene
ENSMUSG00000047369.15	ENSMUSG00000047369	Dnah14	protein_coding	chr1	181576559	181815774	+	0.000883223	0.00669843	-1.43117	Dnah14	dynein, axonemal, heavy chain 14
ENSMUSG00000102234.1	ENSMUSG00000102234	Gm37885	antisense	chr1	182484179	182492473	+	0.00702738	0.0286381	-1.22496	Gm37885	predicted gene, 37885
ENSMUSG00000037474.13	ENSMUSG00000037474	Dtl	protein_coding	chr1	191537356	191575544	-	0.00167499	0.0103349	-1.04405	Dtl	denticleless E3 ubiquitin protein ligase
ENSMUSG00000104348.1	ENSMUSG00000104348	Gm37691	TEC	chr1	193281271	193283843	+	0.0135283	0.0457314	-1.88948	Gm37691	predicted gene, 37691
ENSMUSG00000096929.7	ENSMUSG00000096929	A330023F24Rik	processed_transcript	chr1	194976375	195037904	+	0.000142723	0.00203969	-1.61354	A330023F24Rik	RIKEN cDNA A330023F24 gene
ENSMUSG00000065548.1	ENSMUSG00000065548	Mir29c	miRNA	chr1	195037547	195037634	+	0.000387692	0.00388509	-1.6387	Mir29c	microRNA 29c
ENSMUSG00000025817.12	ENSMUSG00000025817	Nudt5	protein_coding	chr2	5845019	5871895	+	4.26228e-05	0.000965982	-1.15646	Nudt5	nudix (nucleoside diphosphate linked moiety X)-type motif 5
ENSMUSG00000026735.2	ENSMUSG00000026735	Ptf1a	protein_coding	chr2	19445663	19447501	+	0.000163591	0.00222538	3.74695	Ptf1a	pancreas specific transcription factor, 1a
ENSMUSG00000069132.3	ENSMUSG00000069132	Nxph2	protein_coding	chr2	23321246	23401973	+	0.0102251	0.0372361	-1.27664	Nxph2	neurexophilin 2
ENSMUSG00000036587.13	ENSMUSG00000036587	Fut7	protein_coding	chr2	25423267	25426374	+	1.83778e-05	0.00058557	2.22758	Fut7	fucosyltransferase 7
ENSMUSG00000015093.15	ENSMUSG00000015093	Clic3	protein_coding	chr2	25456838	25458776	+	0.00909782	0.0344207	1.37784	Clic3	chloride intracellular channel 3
ENSMUSG00000026941.16	ENSMUSG00000026941	Mamdc4	protein_coding	chr2	25563115	25574845	-	0.0089455	0.0339978	-1.1432	Mamdc4	MAM domain containing 4
ENSMUSG00000087612.1	ENSMUSG00000087612	A230005M16Rik	antisense	chr2	25705850	25709716	-	0.00718644	0.0290274	1.08474	A230005M16Rik	RIKEN cDNA A230005M16 gene
ENSMUSG00000052406.14	ENSMUSG00000052406	Rexo4	protein_coding	chr2	26953563	26964386	-	1.14165e-06	0.000125771	-1.15124	Rexo4	REX4, 3'-5' exonuclease
ENSMUSG00000026785.14	ENSMUSG00000026785	Pkn3	protein_coding	chr2	30077684	30091022	+	0.000330461	0.00349696	-1.60434	Pkn3	protein kinase N3
ENSMUSG00000047363.4	ENSMUSG00000047363	Cstad	protein_coding	chr2	30595040	30608943	+	0.00382754	0.0185252	-1.76355	Cstad	CSA-conditional, T cell activation-dependent protein
ENSMUSG00000050737.13	ENSMUSG00000050737	Ptges	protein_coding	chr2	30889471	30929863	-	0.00714582	0.0289364	-1.01202	Ptges	prostaglandin E synthase
ENSMUSG00000046854.16	ENSMUSG00000046854	Pip5kl1	protein_coding	chr2	32574797	32583782	+	0.00165453	0.0102621	-1.16126	Pip5kl1	phosphatidylinositol-4-phosphate 5-kinase-like 1
ENSMUSG00000053746.8	ENSMUSG00000053746	Ptrh1	protein_coding	chr2	32775786	32777597	+	0.00541725	0.0236091	-1.00225	Ptrh1	peptidyl-tRNA hydrolase 1 homolog
ENSMUSG00000075391.6	ENSMUSG00000075391	Gm13443	processed_pseudogene	chr2	35340409	35340963	+	0.00816258	0.0317997	-2.19788	Gm13443	predicted gene 13443
ENSMUSG00000046618.7	ENSMUSG00000046618	Olfml2a	protein_coding	chr2	38931978	38963753	+	0.0121982	0.0424958	-1.41847	Olfml2a	olfactomedin-like 2A
ENSMUSG00000086129.1	ENSMUSG00000086129	Gm13558	sense_intronic	chr2	58705769	58735396	+	0.013009	0.0445643	-1.69597	Gm13558	predicted gene 13558
ENSMUSG00000026994.9	ENSMUSG00000026994	Galnt3	protein_coding	chr2	66082766	66124994	-	0.0003343	0.0035219	-2.13371	Galnt3	UDP-N-acetyl-alpha-D-galactosamine:polypeptide N-acetylgalactosaminyltransferase 3
ENSMUSG00000041975.17	ENSMUSG00000041975	Mettl8	protein_coding	chr2	70964561	71055583	-	2.04688e-07	5.61226e-05	-1.21241	Mettl8	methyltransferase like 8
ENSMUSG00000015839.6	ENSMUSG00000015839	Nfe2l2	protein_coding	chr2	75675513	75704641	-	1.77888e-05	0.000577961	-1.04066	Nfe2l2	nuclear factor, erythroid derived 2, like 2
ENSMUSG00000027009.18	ENSMUSG00000027009	Itga4	protein_coding	chr2	79255426	79333123	+	0.000463951	0.00437023	-1.02164	Itga4	integrin alpha 4
ENSMUSG00000034683.12	ENSMUSG00000034683	Ppp1r1c	protein_coding	chr2	79707780	79818496	+	0.000839334	0.00645806	2.85741	Ppp1r1c	protein phosphatase 1, regulatory (inhibitor) subunit 1C
ENSMUSG00000027074.14	ENSMUSG00000027074	Slc43a3	protein_coding	chr2	84936579	84958509	+	0.000138406	0.00200988	1.01508	Slc43a3	solute carrier family 43, member 3
ENSMUSG00000002100.15	ENSMUSG00000002100	Mybpc3	protein_coding	chr2	91118144	91136516	+	0.0117185	0.0412391	1.32356	Mybpc3	myosin binding protein C, cardiac
ENSMUSG00000002108.10	ENSMUSG00000002108	Nr1h3	protein_coding	chr2	91184061	91202834	-	1.62249e-05	0.000537651	-1.7701	Nr1h3	nuclear receptor subfamily 1, group H, member 3
ENSMUSG00000002109.14	ENSMUSG00000002109	Ddb2	protein_coding	chr2	91211572	91236982	-	2.74781e-05	0.000739641	-1.08031	Ddb2	damage specific DNA binding protein 2
ENSMUSG00000075023.11	ENSMUSG00000075023	Accsl	protein_coding	chr2	93855361	93869157	-	0.000114614	0.00177854	1.92376	Accsl	1-aminocyclopropane-1-carboxylate synthase (non-functional)-like
ENSMUSG00000057234.9	ENSMUSG00000057234	Mettl15	protein_coding	chr2	109092297	109280748	-	0.00202218	0.0117168	-1.05785	Mettl15	methyltransferase like 15
ENSMUSG00000040282.13	ENSMUSG00000040282	BC052040	protein_coding	chr2	115581716	115778768	+	0.000192486	0.0024745	-1.04961	BC052040	cDNA sequence BC052040
ENSMUSG00000027355.15	ENSMUSG00000027355	Tmco5	protein_coding	chr2	116878691	116892494	+	0.000675495	0.00559883	-2.23281	Tmco5	transmembrane and coiled-coil domains 5
ENSMUSG00000048647.9	ENSMUSG00000048647	Exd1	protein_coding	chr2	119516505	119547627	-	0.00352429	0.0174744	-1.57075	Exd1	exonuclease 3'-5' domain containing 1
ENSMUSG00000027306.15	ENSMUSG00000027306	Nusap1	protein_coding	chr2	119618298	119651244	+	0.00487349	0.0218863	1.72237	Nusap1	nucleolar and spindle associated protein 1
ENSMUSG00000079110.11	ENSMUSG00000079110	Capn3	protein_coding	chr2	120456019	120504913	+	4.24456e-05	0.000964594	-1.40413	Capn3	calpain 3
ENSMUSG00000027242.14	ENSMUSG00000027242	Wdr76	protein_coding	chr2	121506723	121544860	+	0.000119426	0.00182597	-1.00944	Wdr76	WD repeat domain 76
ENSMUSG00000068452.7	ENSMUSG00000068452	Duox2	protein_coding	chr2	122279247	122298165	-	0.00246159	0.0134744	1.93848	Duox2	dual oxidase 2
ENSMUSG00000027199.14	ENSMUSG00000027199	Gatm	protein_coding	chr2	122594467	122611303	-	3.08526e-07	6.88056e-05	-1.09289	Gatm	glycine amidinotransferase (L-arginine:glycine amidinotransferase)
ENSMUSG00000003662.10	ENSMUSG00000003662	Ciao1	protein_coding	chr2	127240938	127247816	-	4.1339e-08	2.91518e-05	-1.17312	Ciao1	cytosolic iron-sulfur protein assembly 1
ENSMUSG00000027408.7	ENSMUSG00000027408	Cpxm1	protein_coding	chr2	130390775	130397574	-	9.17513e-06	0.000393372	1.02636	Cpxm1	carboxypeptidase X 1 (M14 family)
ENSMUSG00000037773.14	ENSMUSG00000037773	Pced1a	protein_coding	chr2	130417247	130424701	-	4.65525e-06	0.000279567	-1.25296	Pced1a	PC-esterase domain containing 1A
ENSMUSG00000027261.2	ENSMUSG00000027261	Hao1	protein_coding	chr2	134497361	134554368	-	3.64471e-07	7.20177e-05	3.93765	Hao1	hydroxyacid oxidase 1, liver
ENSMUSG00000063364.10	ENSMUSG00000063364	3300002I08Rik	protein_coding	chr2	150310935	150362765	-	0.00012122	0.00184661	2.55554	3300002I08Rik	RIKEN cDNA 3300002I08 gene
ENSMUSG00000087035.1	ENSMUSG00000087035	Tmem74bos	antisense	chr2	151679361	151686339	-	1.86879e-07	5.47593e-05	2.512	Tmem74bos	transmembrane 74B, opposite strand
ENSMUSG00000027470.9	ENSMUSG00000027470	Mylk2	protein_coding	chr2	152911352	152923068	+	7.80876e-05	0.00140128	3.64084	Mylk2	myosin, light polypeptide kinase 2, skeletal muscle
ENSMUSG00000073236.4	ENSMUSG00000073236	2500004C02Rik	processed_transcript	chr2	153341157	153346073	-	0.000167286	0.00224843	-1.08748	2500004C02Rik	RIKEN cDNA 2500004C02 gene
ENSMUSG00000044083.11	ENSMUSG00000044083	Efcab8	protein_coding	chr2	153780879	153844752	+	0.0019969	0.0116265	2.82582	Efcab8	EF-hand calcium binding domain 8
ENSMUSG00000027611.12	ENSMUSG00000027611	Procr	protein_coding	chr2	155751117	155755471	+	3.44726e-05	0.000847047	-1.75384	Procr	protein C receptor, endothelial
ENSMUSG00000038259.4	ENSMUSG00000038259	Gdf5	protein_coding	chr2	155941023	155945367	-	0.000414672	0.00406726	1.62734	Gdf5	growth differentiation factor 5
ENSMUSG00000089824.10	ENSMUSG00000089824	Rbm12	protein_coding	chr2	156091958	156111978	-	4.30904e-07	7.51941e-05	1.06919	Rbm12	RNA binding motif protein 12
ENSMUSG00000055494.5	ENSMUSG00000055494	Gm14168	lincRNA	chr2	156571792	156577457	+	0.000121812	0.00185393	1.67613	Gm14168	predicted gene 14168
ENSMUSG00000086118.1	ENSMUSG00000086118	Gm14169	processed_transcript	chr2	156609206	156613422	-	0.00232795	0.0129214	-1.00792	Gm14169	predicted gene 14169
ENSMUSG00000074627.11	ENSMUSG00000074627	Mroh8	protein_coding	chr2	157208550	157279549	-	0.0119006	0.0417298	-1.58897	Mroh8	maestro heat-like repeat family member 8
ENSMUSG00000050700.11	ENSMUSG00000050700	Emilin3	protein_coding	chr2	160906437	160912328	-	0.000650142	0.00546744	2.55012	Emilin3	elastin microfibril interfacer 3
ENSMUSG00000054582.4	ENSMUSG00000054582	Pabpc1l	protein_coding	chr2	164025450	164050538	+	0.000513806	0.00467569	1.6057	Pabpc1l	poly(A) binding protein, cytoplasmic 1-like
ENSMUSG00000017007.9	ENSMUSG00000017007	Rbpjl	protein_coding	chr2	164403141	164415448	+	0.00705094	0.0286989	-1.61357	Rbpjl	recombination signal binding protein for immunoglobulin kappa J region-like
ENSMUSG00000017300.9	ENSMUSG00000017300	Tnnc2	protein_coding	chr2	164777161	164779967	-	0.00231935	0.0128991	2.06872	Tnnc2	troponin C2, fast
ENSMUSG00000085151.7	ENSMUSG00000085151	1110018N20Rik	processed_transcript	chr2	167188702	167192808	+	0.000356221	0.00368746	-1.15065	1110018N20Rik	RIKEN cDNA 1110018N20 gene
ENSMUSG00000006462.6	ENSMUSG00000006462	A530013C23Rik	lincRNA	chr2	167691177	167729172	+	0.00550165	0.0239018	1.89121	A530013C23Rik	RIKEN cDNA A530013C23 gene
ENSMUSG00000038567.5	ENSMUSG00000038567	Cyp24a1	protein_coding	chr2	170482708	170497145	-	0.0131411	0.0448691	1.47199	Cyp24a1	cytochrome P450, family 24, subfamily a, polypeptide 1
ENSMUSG00000074555.5	ENSMUSG00000074555	Gm10714	antisense	chr2	174125038	174183918	-	0.00778662	0.0307866	-2.4099	Gm10714	predicted gene 10714
ENSMUSG00000090625.1	ENSMUSG00000090625	Gm20721	protein_coding	chr2	174330319	174346712	-	0.0122151	0.0425263	1.20022	Gm20721	predicted gene, 20721
ENSMUSG00000027524.9	ENSMUSG00000027524	Edn3	protein_coding	chr2	174760619	174784042	+	0.00470749	0.0213611	-1.38782	Edn3	endothelin 3
ENSMUSG00000078861.8	ENSMUSG00000078861	Zfp931	protein_coding	chr2	178067695	178078476	-	9.98994e-05	0.00163405	-1.12738	Zfp931	zinc finger protein 931
ENSMUSG00000027525.17	ENSMUSG00000027525	Phactr3	protein_coding	chr2	178118975	178338492	+	3.55333e-07	7.12164e-05	1.03407	Phactr3	phosphatase and actin regulator 3
ENSMUSG00000023393.15	ENSMUSG00000023393	Slc17a9	protein_coding	chr2	180725263	180742280	+	4.59063e-09	9.37334e-06	3.31723	Slc17a9	solute carrier family 17, member 9
ENSMUSG00000085028.2	ENSMUSG00000085028	Slc2a4rg-ps	unitary_pseudogene	chr2	181384250	181387586	+	1.88642e-06	0.000168713	-2.58674	Slc2a4rg-ps	Slc2a4 regulator, pseudogene
ENSMUSG00000027555.8	ENSMUSG00000027555	Car13	protein_coding	chr3	14641727	14663002	+	0.0112148	0.0399139	-1.14226	Car13	carbonic anhydrase 13
ENSMUSG00000027677.17	ENSMUSG00000027677	Ttc14	protein_coding	chr3	33799832	33814860	+	5.47535e-06	0.000304376	-1.39216	Ttc14	tetratricopeptide repeat domain 14
ENSMUSG00000027676.11	ENSMUSG00000027676	Ccdc39	protein_coding	chr3	33812362	33844310	-	0.000316598	0.00340639	-1.02697	Ccdc39	coiled-coil domain containing 39
ENSMUSG00000105135.1	ENSMUSG00000105135	Gm43667	TEC	chr3	34054335	34055429	-	0.00614073	0.0259647	-1.19222	Gm43667	predicted gene 43667
ENSMUSG00000104901.1	ENSMUSG00000104901	Gm42692	TEC	chr3	34643264	34646096	+	0.0128779	0.044179	-2.80057	Gm42692	predicted gene 42692
ENSMUSG00000051444.9	ENSMUSG00000051444	Bbs12	protein_coding	chr3	37312554	37321453	+	0.0014843	0.00957768	-1.68081	Bbs12	Bardet-Biedl syndrome 12 (human)
ENSMUSG00000103477.1	ENSMUSG00000103477	5930409G06Rik	TEC	chr3	45273424	45274967	-	0.00707781	0.028745	-1.25758	5930409G06Rik	RIKEN cDNA 5930409G06 gene
ENSMUSG00000103502.1	ENSMUSG00000103502	9330121J05Rik	antisense	chr3	62337524	62340532	-	0.000242878	0.00290179	1.05523	9330121J05Rik	RIKEN cDNA 9330121J05 gene
ENSMUSG00000074580.11	ENSMUSG00000074580	4931440P22Rik	transcribed_processed_pseudogene	chr3	65507257	65529379	-	0.00316487	0.0161446	1.16526	4931440P22Rik	RIKEN cDNA 4931440P22 gene
ENSMUSG00000074579.13	ENSMUSG00000074579	Lekr1	protein_coding	chr3	65666228	65831159	+	0.00393423	0.018915	-1.53163	Lekr1	leucine, glutamate and lysine rich 1
ENSMUSG00000103703.2	ENSMUSG00000103703	Gm42568	TEC	chr3	67476978	67478818	+	0.00670348	0.0276912	-1.29489	Gm42568	predicted gene 42568
ENSMUSG00000027778.15	ENSMUSG00000027778	Ift80	protein_coding	chr3	68892499	69004570	-	2.33049e-05	0.000667259	-1.02	Ift80	intraflagellar transport 80
ENSMUSG00000103695.1	ENSMUSG00000103695	A830029E22Rik	lincRNA	chr3	81802025	81805161	+	0.00770499	0.0305901	-2.94697	A830029E22Rik	RIKEN cDNA A830029E22 gene
ENSMUSG00000004885.5	ENSMUSG00000004885	Crabp2	protein_coding	chr3	87948666	87953376	+	0.00448924	0.0206923	1.0491	Crabp2	cellular retinoic acid binding protein II
ENSMUSG00000096935.5	ENSMUSG00000096935	1700113A16Rik	antisense	chr3	88171556	88177785	-	0.00250962	0.0136698	-1.89607	1700113A16Rik	RIKEN cDNA 1700113A16 gene
ENSMUSG00000103574.1	ENSMUSG00000103574	Gm37116	processed_pseudogene	chr3	88284607	88284753	-	0.00647853	0.0270076	-2.05796	Gm37116	predicted gene, 37116
ENSMUSG00000103115.1	ENSMUSG00000103115	Gm37584	lincRNA	chr3	88526066	88527355	-	0.00426239	0.0200012	-1.76296	Gm37584	predicted gene, 37584
ENSMUSG00000042784.9	ENSMUSG00000042784	Muc1	protein_coding	chr3	89229057	89233381	+	0.000644463	0.00543092	1.13833	Muc1	mucin 1, transmembrane
ENSMUSG00000028040.7	ENSMUSG00000028040	Efna4	protein_coding	chr3	89333390	89338028	-	0.00912629	0.0344879	1.23514	Efna4	ephrin A4
ENSMUSG00000109293.1	ENSMUSG00000109293	Dcst2	protein_coding	chr3	89361975	89377549	+	0.00317127	0.0161624	1.16463	Dcst2	DC-STAMP domain containing 2
ENSMUSG00000056054.9	ENSMUSG00000056054	S100a8	protein_coding	chr3	90668978	90670035	+	0.000580211	0.00507723	-2.98736	S100a8	S100 calcium binding protein A8 (calgranulin A)
ENSMUSG00000056071.12	ENSMUSG00000056071	S100a9	protein_coding	chr3	90692632	90695721	-	0.000305154	0.00330484	-3.25186	S100a9	S100 calcium binding protein A9 (calgranulin B)
ENSMUSG00000042165.8	ENSMUSG00000042165	Gm9774	protein_coding	chr3	92428032	92429423	-	0.000352582	0.00365661	1.32693	Gm9774	predicted pseudogene 9774
ENSMUSG00000028141.10	ENSMUSG00000028141	Oaz3	protein_coding	chr3	94432414	94443915	-	4.65134e-06	0.000279567	2.72704	Oaz3	ornithine decarboxylase antizyme 3
ENSMUSG00000015702.13	ENSMUSG00000015702	Anxa9	protein_coding	chr3	95296096	95307176	-	0.0025657	0.013896	-1.39213	Anxa9	annexin A9
ENSMUSG00000028106.13	ENSMUSG00000028106	Rprd2	protein_coding	chr3	95760341	95818863	-	4.34039e-08	2.91518e-05	1.08129	Rprd2	regulation of nuclear pre-mRNA domain containing 2
ENSMUSG00000038550.10	ENSMUSG00000038550	Ciart	protein_coding	chr3	95878503	95882251	-	4.38566e-08	2.91518e-05	1.26077	Ciart	circadian associated repressor of transcription
ENSMUSG00000097204.2	ENSMUSG00000097204	Gm17690	antisense	chr3	96167464	96172416	-	0.00435078	0.0202448	-2.81153	Gm17690	predicted gene, 17690
ENSMUSG00000081058.5	ENSMUSG00000081058	Hist2h3c2	protein_coding	chr3	96238108	96239127	-	0.00973147	0.0360461	-2.01411	Hist2h3c2	histone cluster 2, H3c2
ENSMUSG00000045327.7	ENSMUSG00000045327	6330549D23Rik	transcribed_processed_pseudogene	chr3	96606659	96629820	-	0.00796606	0.0313053	-3.17555	6330549D23Rik	RIKEN cDNA 6330549D23 gene
ENSMUSG00000090210.7	ENSMUSG00000090210	Itga10	protein_coding	chr3	96645584	96664519	+	0.00199316	0.0116175	-1.46478	Itga10	integrin, alpha 10
ENSMUSG00000028093.15	ENSMUSG00000028093	Acp6	protein_coding	chr3	97158777	97177299	+	3.49659e-07	7.12164e-05	-1.28296	Acp6	acid phosphatase 6, lysophosphatidic
ENSMUSG00000028088.14	ENSMUSG00000028088	Fmo5	protein_coding	chr3	97628804	97655282	+	0.0137516	0.0462186	-1.18463	Fmo5	flavin containing monooxygenase 5
ENSMUSG00000033222.16	ENSMUSG00000033222	Ttf2	protein_coding	chr3	100938860	100969663	-	0.00151579	0.00971278	-1.216	Ttf2	transcription termination factor, RNA polymerase II
ENSMUSG00000027861.13	ENSMUSG00000027861	Casq2	protein_coding	chr3	102086415	102146514	+	0.00435748	0.0202647	-1.19639	Casq2	calsequestrin 2
ENSMUSG00000040809.10	ENSMUSG00000040809	Chil3	protein_coding	chr3	106147554	106167564	-	0.000191705	0.00246885	-2.62917	Chil3	chitinase-like 3
ENSMUSG00000046213.9	ENSMUSG00000046213	Cym	protein_coding	chr3	107211293	107221732	-	8.71716e-05	0.00150738	3.64399	Cym	chymosin
ENSMUSG00000027887.11	ENSMUSG00000027887	Sypl2	protein_coding	chr3	108211472	108226648	-	0.00717497	0.0290191	-1.54485	Sypl2	synaptophysin-like 2
ENSMUSG00000027966.19	ENSMUSG00000027966	Col11a1	protein_coding	chr3	114030540	114220718	+	6.95767e-05	0.00130929	-1.38007	Col11a1	collagen, type XI, alpha 1
ENSMUSG00000052769.7	ENSMUSG00000052769	Gm9889	lincRNA	chr3	115715150	115716728	+	0.00606775	0.0257296	2.95198	Gm9889	predicted gene 9889
ENSMUSG00000097311.7	ENSMUSG00000097311	Gm26871	processed_transcript	chr3	118430324	118530022	+	0.00805709	0.0315146	-1.57878	Gm26871	predicted gene, 26871
ENSMUSG00000104033.1	ENSMUSG00000104033	Gm37773	TEC	chr3	118526151	118528270	+	7.20017e-06	0.000350268	-1.45445	Gm37773	predicted gene, 37773
ENSMUSG00000106446.1	ENSMUSG00000106446	Gm42970	TEC	chr3	127298322	127299673	-	0.000125007	0.00188873	-1.46621	Gm42970	predicted gene 42970
ENSMUSG00000028028.11	ENSMUSG00000028028	Alpk1	protein_coding	chr3	127670310	127780527	-	0.00486265	0.0218622	-1.03247	Alpk1	alpha-kinase 1
ENSMUSG00000028024.14	ENSMUSG00000028024	Enpep	protein_coding	chr3	129269175	129332720	-	0.00668107	0.0276398	-1.11188	Enpep	glutamyl aminopeptidase
ENSMUSG00000093865.7	ENSMUSG00000093865	Lrit3	protein_coding	chr3	129787881	129804030	-	0.000221351	0.00271147	3.78222	Lrit3	leucine-rich repeat, immunoglobulin-like and transmembrane domains 3
ENSMUSG00000028012.15	ENSMUSG00000028012	Rrh	protein_coding	chr3	129804408	129822587	-	4.06759e-06	0.000258261	2.44646	Rrh	retinal pigment epithelium derived rhodopsin homolog
ENSMUSG00000028159.14	ENSMUSG00000028159	Dapp1	protein_coding	chr3	137931007	137981545	-	0.0088122	0.0336141	-1.17101	Dapp1	dual adaptor for phosphotyrosine and 3-phosphoinositides 1
ENSMUSG00000028188.13	ENSMUSG00000028188	Spata1	protein_coding	chr3	146457196	146499753	-	0.0119951	0.041955	-1.20178	Spata1	spermatogenesis associated 1
ENSMUSG00000047676.6	ENSMUSG00000047676	Rpsa-ps10	processed_pseudogene	chr3	150072658	150073542	-	0.0137062	0.0461356	3.06895	Rpsa-ps10	ribosomal protein SA, pseudogene 10
ENSMUSG00000085558.7	ENSMUSG00000085558	4930412C18Rik	processed_transcript	chr4	9770585	9823411	+	0.00093373	0.00693729	-1.25522	4930412C18Rik	RIKEN cDNA 4930412C18 gene
ENSMUSG00000028211.11	ENSMUSG00000028211	Trp53inp1	protein_coding	chr4	11156431	11174379	+	1.8453e-06	0.000165928	1.11172	Trp53inp1	transformation related protein 53 inducible nuclear protein 1
ENSMUSG00000046312.4	ENSMUSG00000046312	AI464131	protein_coding	chr4	41495604	41503076	-	1.13583e-05	0.000429376	-1.31664	AI464131	expressed sequence AI464131
ENSMUSG00000061322.15	ENSMUSG00000061322	Dnaic1	protein_coding	chr4	41569775	41638158	+	0.0011877	0.00819906	-1.46901	Dnaic1	dynein, axonemal, intermediate chain 1
ENSMUSG00000066224.13	ENSMUSG00000066224	Arid3c	protein_coding	chr4	41723836	41731142	-	0.00687289	0.0281602	1.46578	Arid3c	AT rich interactive domain 3C (BRIGHT-like)
ENSMUSG00000091938.2	ENSMUSG00000091938	Gm2564	protein_coding	chr4	42629719	42631714	+	0.000115846	0.00179173	4.1769	Gm2564	predicted gene 2564
ENSMUSG00000028456.18	ENSMUSG00000028456	Unc13b	protein_coding	chr4	43058953	43264871	+	2.7567e-05	0.000740835	-1.0434	Unc13b	unc-13 homolog B (C. elegans)
ENSMUSG00000042788.12	ENSMUSG00000042788	Fam166b	protein_coding	chr4	43427019	43429134	-	0.0090715	0.0343746	-1.50839	Fam166b	family with sequence similarity 166, member B
ENSMUSG00000035683.13	ENSMUSG00000035683	Melk	protein_coding	chr4	44300876	44364675	+	0.00155148	0.00986575	1.45377	Melk	maternal embryonic leucine zipper kinase
ENSMUSG00000028339.17	ENSMUSG00000028339	Col15a1	protein_coding	chr4	47208161	47313167	+	0.0113022	0.0401137	-1.04795	Col15a1	collagen, type XV, alpha 1
ENSMUSG00000028344.12	ENSMUSG00000028344	Invs	protein_coding	chr4	48279760	48431954	+	8.4924e-05	0.00148524	-1.30057	Invs	inversin
ENSMUSG00000038422.2	ENSMUSG00000038422	Hdhd3	protein_coding	chr4	62499008	62503467	-	8.12305e-05	0.00144312	-1.27438	Hdhd3	haloacid dehalogenase-like hydrolase domain containing 3
ENSMUSG00000045672.15	ENSMUSG00000045672	Col27a1	protein_coding	chr4	63214004	63334991	+	0.000812693	0.00630064	-1.11017	Col27a1	collagen, type XXVII, alpha 1
ENSMUSG00000028362.2	ENSMUSG00000028362	Tnfsf8	protein_coding	chr4	63831308	63861347	-	2.52904e-05	0.000706014	-2.08926	Tnfsf8	tumor necrosis factor (ligand) superfamily, member 8
ENSMUSG00000083087.1	ENSMUSG00000083087	Gm11249	processed_pseudogene	chr4	67930881	67931739	+	0.00499569	0.0223084	1.727	Gm11249	predicted gene 11249
ENSMUSG00000082969.1	ENSMUSG00000082969	Gm12630	processed_pseudogene	chr4	86817794	86818577	-	1.51445e-05	0.000513094	3.52997	Gm12630	predicted gene 12630
ENSMUSG00000085041.1	ENSMUSG00000085041	BB031773	antisense	chr4	103004106	103011965	-	0.0150456	0.049346	-1.79421	BB031773	expressed sequence BB031773
ENSMUSG00000066090.5	ENSMUSG00000066090	Insl5	protein_coding	chr4	103017872	103026842	-	0.00579374	0.0248977	-1.42081	Insl5	insulin-like 5
ENSMUSG00000107726.1	ENSMUSG00000107726	Gm44037	lincRNA	chr4	103217702	103219592	+	0.00273793	0.014578	-1.73842	Gm44037	predicted gene, 44037
ENSMUSG00000035069.3	ENSMUSG00000035069	Oma1	protein_coding	chr4	103313812	103371868	+	0.000160469	0.00220758	-1.07909	Oma1	OMA1 zinc metallopeptidase
ENSMUSG00000028600.15	ENSMUSG00000028600	Podn	protein_coding	chr4	108014791	108096445	-	0.0137316	0.0461933	-1.23793	Podn	podocan
ENSMUSG00000028601.18	ENSMUSG00000028601	Echdc2	protein_coding	chr4	108165437	108179308	+	5.52782e-05	0.00113806	-1.112	Echdc2	enoyl Coenzyme A hydratase domain containing 2
ENSMUSG00000085873.1	ENSMUSG00000085873	Ttc39aos1	antisense	chr4	109403794	109406155	-	0.0142831	0.0475009	1.39625	Ttc39aos1	Ttc39a opposite strand RNA 1
ENSMUSG00000028718.16	ENSMUSG00000028718	Stil	protein_coding	chr4	115000159	115043196	+	0.00409806	0.0194556	1.61446	Stil	Scl/Tal1 interrupting locus
ENSMUSG00000028707.15	ENSMUSG00000028707	Dmbx1	protein_coding	chr4	115915119	115939926	-	0.00407407	0.0193799	1.35103	Dmbx1	diencephalon/mesencephalon homeobox 1
ENSMUSG00000085408.1	ENSMUSG00000085408	C530005A16Rik	processed_transcript	chr4	116589733	116597630	-	0.000385874	0.00387154	-1.36888	C530005A16Rik	RIKEN cDNA C530005A16 gene
ENSMUSG00000048772.15	ENSMUSG00000048772	Tmem53	protein_coding	chr4	117251951	117268582	+	0.000282076	0.00316622	-1.08736	Tmem53	transmembrane protein 53
ENSMUSG00000033191.14	ENSMUSG00000033191	Tie1	protein_coding	chr4	118471191	118490061	-	9.38047e-05	0.00157303	-1.13617	Tie1	tyrosine kinase with immunoglobulin-like and EGF-like domains 1
ENSMUSG00000086275.1	ENSMUSG00000086275	1700121C08Rik	antisense	chr4	123833622	123859513	-	0.0119666	0.0418958	1.60377	1700121C08Rik	RIKEN cDNA 1700121C08 gene
ENSMUSG00000028859.14	ENSMUSG00000028859	Csf3r	protein_coding	chr4	126024550	126044440	+	1.47285e-05	0.000507115	-2.54393	Csf3r	colony stimulating factor 3 receptor (granulocyte)
ENSMUSG00000070737.10	ENSMUSG00000070737	Gm12942	protein_coding	chr4	127123691	127129644	+	2.42841e-05	0.000683529	-1.85645	Gm12942	predicted gene 12942
ENSMUSG00000087575.7	ENSMUSG00000087575	Gm12976	lincRNA	chr4	129261965	129265010	+	0.00550656	0.0239153	1.41464	Gm12976	predicted gene 12976
ENSMUSG00000078554.2	ENSMUSG00000078554	Fam229a	protein_coding	chr4	129491190	129491956	+	0.000588165	0.00512258	2.21078	Fam229a	family with sequence similarity 229, member A
ENSMUSG00000040795.12	ENSMUSG00000040795	Iqcc	protein_coding	chr4	129615126	129619099	-	2.50224e-06	0.000193603	-1.25257	Iqcc	IQ motif containing C
ENSMUSG00000040533.7	ENSMUSG00000040533	Matn1	protein_coding	chr4	130944385	130955475	+	0.000598639	0.00517317	-1.40738	Matn1	matrilin 1, cartilage matrix protein
ENSMUSG00000083757.1	ENSMUSG00000083757	Rps15a-ps4	processed_pseudogene	chr4	132220046	132220437	-	0.000123604	0.00187439	2.11216	Rps15a-ps4	ribosomal protein S15A, pseudogene 4
ENSMUSG00000028874.14	ENSMUSG00000028874	Fgr	protein_coding	chr4	132974095	133001910	+	0.0101893	0.0371753	-1.00929	Fgr	FGR proto-oncogene, Src family tyrosine kinase
ENSMUSG00000028862.6	ENSMUSG00000028862	Map3k6	protein_coding	chr4	133240818	133252929	+	5.01361e-06	0.000291308	1.04666	Map3k6	mitogen-activated protein kinase kinase kinase 6
ENSMUSG00000000682.7	ENSMUSG00000000682	Cd52	protein_coding	chr4	134082448	134095082	-	2.40306e-06	0.000191268	-2.57751	Cd52	CD52 antigen
ENSMUSG00000086322.7	ENSMUSG00000086322	E130218I03Rik	protein_coding	chr4	134243662	134245873	+	0.00707593	0.0287443	3.28295	E130218I03Rik	RIKEN cDNA E130218I03 gene
ENSMUSG00000028834.13	ENSMUSG00000028834	Trim63	protein_coding	chr4	134315120	134329629	+	0.00175658	0.0106762	2.61337	Trim63	tripartite motif-containing 63
ENSMUSG00000036896.5	ENSMUSG00000036896	C1qc	protein_coding	chr4	136889804	136893065	-	1.40312e-05	0.000491386	-1.14513	C1qc	complement component 1, q subcomponent, C chain
ENSMUSG00000036887.5	ENSMUSG00000036887	C1qa	protein_coding	chr4	136895917	136898803	-	0.000212862	0.00266434	-1.0248	C1qa	complement component 1, q subcomponent, alpha polypeptide
ENSMUSG00000060862.9	ENSMUSG00000060862	Zbtb40	protein_coding	chr4	136979732	137048801	-	1.9817e-05	0.000606563	-1.56566	Zbtb40	zinc finger and BTB domain containing 40
ENSMUSG00000028763.17	ENSMUSG00000028763	Hspg2	protein_coding	chr4	137468769	137570630	+	3.40319e-05	0.000843696	-1.32777	Hspg2	perlecan (heparan sulfate proteoglycan 2)
ENSMUSG00000041161.8	ENSMUSG00000041161	Otud3	protein_coding	chr4	138895379	138913945	-	1.13877e-05	0.000429376	1.14431	Otud3	OTU domain containing 3
ENSMUSG00000078234.6	ENSMUSG00000078234	Klhdc7a	protein_coding	chr4	139960220	139968026	-	0.000962863	0.00710614	-1.34618	Klhdc7a	kelch domain containing 7A
ENSMUSG00000025330.6	ENSMUSG00000025330	Padi4	protein_coding	chr4	140745865	140774236	-	0.0132323	0.0451064	3.29751	Padi4	peptidyl arginine deiminase, type IV
ENSMUSG00000028919.11	ENSMUSG00000028919	Arhgef19	protein_coding	chr4	141239499	141257564	+	4.73354e-05	0.00102396	-1.60774	Arhgef19	Rho guanine nucleotide exchange factor (GEF) 19
ENSMUSG00000006221.7	ENSMUSG00000006221	Hspb7	protein_coding	chr4	141420779	141425311	+	0.011056	0.03954	1.13443	Hspb7	heat shock protein family, member 7 (cardiovascular)
ENSMUSG00000043085.14	ENSMUSG00000043085	Tmem82	protein_coding	chr4	141613376	141618633	-	0.00455068	0.0208599	-1.25037	Tmem82	transmembrane protein 82
ENSMUSG00000040740.7	ENSMUSG00000040740	Slc25a34	protein_coding	chr4	141618824	141623821	-	1.5633e-06	0.000150393	-1.57718	Slc25a34	solute carrier family 25, member 34
ENSMUSG00000040616.3	ENSMUSG00000040616	Tmem51	protein_coding	chr4	142030992	142084304	-	0.00230998	0.012866	-1.00077	Tmem51	transmembrane protein 51
ENSMUSG00000041735.7	ENSMUSG00000041735	Gm13178	protein_coding	chr4	144703191	144721404	-	0.00463448	0.0210929	-2.00832	Gm13178	predicted gene 13178
ENSMUSG00000065999.13	ENSMUSG00000065999	Gm13154	protein_coding	chr4	147553277	147585198	+	0.000677197	0.00560178	-4.24802	Gm13154	predicted gene 13154
ENSMUSG00000066000.12	ENSMUSG00000066000	2610305D13Rik	protein_coding	chr4	147611937	147642513	-	0.00524054	0.0230841	-3.67238	2610305D13Rik	RIKEN cDNA 2610305D13 gene
ENSMUSG00000102813.1	ENSMUSG00000102813	Gm37795	TEC	chr4	150068539	150070997	+	0.0111434	0.0397363	-1.05578	Gm37795	predicted gene, 37795
ENSMUSG00000028950.3	ENSMUSG00000028950	Tas1r1	protein_coding	chr4	152027914	152038568	-	0.00423881	0.0199245	2.43244	Tas1r1	taste receptor, type 1, member 1
ENSMUSG00000024793.14	ENSMUSG00000024793	Tnfrsf25	protein_coding	chr4	152115934	152120119	+	0.00794326	0.0312436	-1.41513	Tnfrsf25	tumor necrosis factor receptor superfamily, member 25
ENSMUSG00000086810.1	ENSMUSG00000086810	Gm13110	processed_transcript	chr4	154645754	154655318	-	0.00452846	0.0207855	-2.10005	Gm13110	predicted gene 13110
ENSMUSG00000029075.6	ENSMUSG00000029075	Tnfrsf4	protein_coding	chr4	156013843	156016612	+	1.4231e-05	0.000496294	1.01833	Tnfrsf4	tumor necrosis factor receptor superfamily, member 4
ENSMUSG00000078349.2	ENSMUSG00000078349	AW011738	protein_coding	chr4	156203304	156205151	+	0.0130705	0.0446739	-1.11146	AW011738	expressed sequence AW011738
ENSMUSG00000008307.11	ENSMUSG00000008307	1700109H08Rik	protein_coding	chr5	3571566	3584356	+	0.0134779	0.0455893	1.20801	1700109H08Rik	RIKEN cDNA 1700109H08 gene
ENSMUSG00000040584.8	ENSMUSG00000040584	Abcb1a	protein_coding	chr5	8660077	8748575	+	0.000267165	0.00306546	-1.02104	Abcb1a	ATP-binding cassette, sub-family B (MDR/TAP), member 1A
ENSMUSG00000028970.9	ENSMUSG00000028970	Abcb1b	protein_coding	chr5	8798147	8866315	+	0.00774442	0.0307027	1.2012	Abcb1b	ATP-binding cassette, sub-family B (MDR/TAP), member 1B
ENSMUSG00000039934.12	ENSMUSG00000039934	Gsap	protein_coding	chr5	21186255	21315132	+	0.000358903	0.0037037	-1.26392	Gsap	gamma-secretase activating protein
ENSMUSG00000038276.12	ENSMUSG00000038276	Asic3	protein_coding	chr5	24413392	24417835	+	4.26586e-07	7.51941e-05	3.01748	Asic3	acid-sensing (proton-gated) ion channel 3
ENSMUSG00000107201.1	ENSMUSG00000107201	5930420M18Rik	TEC	chr5	30897300	30899580	+	0.00510611	0.0226386	-2.17062	5930420M18Rik	RIKEN cDNA 5930420M18 gene
ENSMUSG00000101678.3	ENSMUSG00000101678	Gm29609	protein_coding	chr5	31144739	31179911	-	8.79306e-05	0.00151421	2.1028	Gm29609	predicted gene 29609
ENSMUSG00000037379.7	ENSMUSG00000037379	Spon2	protein_coding	chr5	33198184	33218455	-	2.29525e-07	5.96585e-05	5.05444	Spon2	spondin 2, extracellular matrix protein
ENSMUSG00000029096.15	ENSMUSG00000029096	Htra3	protein_coding	chr5	35652023	35679782	-	3.95795e-05	0.000919561	-1.31182	Htra3	HtrA serine peptidase 3
ENSMUSG00000029122.11	ENSMUSG00000029122	Evc	protein_coding	chr5	37289098	37336894	-	0.000139709	0.00201639	-1.14956	Evc	Ellis van Creveld gene syndrome
ENSMUSG00000104728.1	ENSMUSG00000104728	Gm42462	TEC	chr5	43752909	43754271	-	4.06741e-05	0.000935841	2.29603	Gm42462	predicted gene 42462
ENSMUSG00000029084.5	ENSMUSG00000029084	Cd38	protein_coding	chr5	43868553	43912375	+	0.00075981	0.00607368	-1.15111	Cd38	CD38 antigen
ENSMUSG00000048373.8	ENSMUSG00000048373	Fgfbp1	protein_coding	chr5	43978858	43981779	-	0.00128045	0.0086525	1.64618	Fgfbp1	fibroblast growth factor binding protein 1
ENSMUSG00000097640.7	ENSMUSG00000097640	Gm20033	processed_transcript	chr5	64708207	64804117	-	0.0077289	0.0306558	1.14759	Gm20033	predicted gene, 20033
ENSMUSG00000051498.6	ENSMUSG00000051498	Tlr6	protein_coding	chr5	64952031	64960097	-	0.0144852	0.0480097	-1.01586	Tlr6	toll-like receptor 6
ENSMUSG00000029206.13	ENSMUSG00000029206	Nsun7	protein_coding	chr5	66259897	66298026	+	7.21384e-05	0.00133782	-1.18174	Nsun7	NOL1/NOP2/Sun domain family, member 7
ENSMUSG00000107300.1	ENSMUSG00000107300	Gm43279	TEC	chr5	66688882	66691393	+	0.0133947	0.0454349	1.68346	Gm43279	predicted gene 43279
ENSMUSG00000102644.5	ENSMUSG00000102644	Thap6	unitary_pseudogene	chr5	91962389	91972066	+	0.0107464	0.0386606	-1.19205	Thap6	THAP domain containing 6
ENSMUSG00000029417.9	ENSMUSG00000029417	Cxcl9	protein_coding	chr5	92321347	92328079	-	0.000705183	0.00575325	1.88309	Cxcl9	chemokine (C-X-C motif) ligand 9
ENSMUSG00000034855.13	ENSMUSG00000034855	Cxcl10	protein_coding	chr5	92346638	92348889	-	7.80559e-06	0.000363714	3.43365	Cxcl10	chemokine (C-X-C motif) ligand 10
ENSMUSG00000023078.6	ENSMUSG00000023078	Cxcl13	protein_coding	chr5	95956951	95961068	+	0.000291814	0.00322761	-2.01272	Cxcl13	chemokine (C-X-C motif) ligand 13
ENSMUSG00000105686.1	ENSMUSG00000105686	Gm43252	lincRNA	chr5	99274095	99279284	+	0.00863344	0.0331297	-1.17024	Gm43252	predicted gene 43252
ENSMUSG00000089809.8	ENSMUSG00000089809	A930011G23Rik	protein_coding	chr5	99297244	99729065	-	0.00280592	0.0148227	1.82708	A930011G23Rik	RIKEN cDNA A930011G23 gene
ENSMUSG00000029307.7	ENSMUSG00000029307	Dmp1	protein_coding	chr5	104202613	104214102	+	0.000549156	0.00488775	-1.79259	Dmp1	dentin matrix protein 1
ENSMUSG00000079065.3	ENSMUSG00000079065	BC005561	protein_coding	chr5	104508352	104522611	+	6.85242e-05	0.00130253	1.52885	BC005561	cDNA sequence BC005561
ENSMUSG00000099061.1	ENSMUSG00000099061	Gm28050	lincRNA	chr5	106500894	106574718	-	7.29971e-05	0.00134475	1.43132	Gm28050	predicted gene, 28050
ENSMUSG00000029283.17	ENSMUSG00000029283	Cdc7	protein_coding	chr5	106964322	106984432	+	0.000282955	0.00316967	-1.16193	Cdc7	cell division cycle 7 (S. cerevisiae)
ENSMUSG00000029491.7	ENSMUSG00000029491	Pde6b	protein_coding	chr5	108388391	108432397	+	9.48342e-06	0.000400398	3.74938	Pde6b	phosphodiesterase 6B, cGMP, rod receptor, beta polypeptide
ENSMUSG00000029499.11	ENSMUSG00000029499	Pxmp2	protein_coding	chr5	110274282	110286186	-	0.000288364	0.00320651	-1.35196	Pxmp2	peroxisomal membrane protein 2
ENSMUSG00000048215.14	ENSMUSG00000048215	A630023P12Rik	lincRNA	chr5	110514923	110525980	+	0.0106911	0.0385034	-1.55955	A630023P12Rik	RIKEN cDNA A630023P12 gene
ENSMUSG00000042190.12	ENSMUSG00000042190	Cmklr1	protein_coding	chr5	113612354	113650426	-	0.000449053	0.00429064	-1.55803	Cmklr1	chemokine-like receptor 1
ENSMUSG00000048163.13	ENSMUSG00000048163	Selplg	protein_coding	chr5	113818536	113832644	-	0.000324194	0.00345637	-1.83565	Selplg	selectin, platelet (p-selectin) ligand
ENSMUSG00000029591.14	ENSMUSG00000029591	Ung	protein_coding	chr5	114130386	114139323	+	2.55706e-05	0.000708091	1.18588	Ung	uracil DNA glycosylase
ENSMUSG00000092183.1	ENSMUSG00000092183	4930515G01Rik	antisense	chr5	114773737	114774983	-	0.0111529	0.0397371	1.04801	4930515G01Rik	RIKEN cDNA 4930515G01 gene
ENSMUSG00000041827.15	ENSMUSG00000041827	Oasl1	protein_coding	chr5	114923240	114937915	+	0.00456078	0.0208889	1.20678	Oasl1	2'-5' oligoadenylate synthetase-like 1
ENSMUSG00000029524.16	ENSMUSG00000029524	Sirt4	protein_coding	chr5	115478010	115484725	-	3.42256e-05	0.000844461	-1.09784	Sirt4	sirtuin 4
ENSMUSG00000107121.1	ENSMUSG00000107121	1110006O24Rik	lincRNA	chr5	115631049	115631816	-	0.00273521	0.0145694	1.03767	1110006O24Rik	RIKEN cDNA 1110006O24 gene
ENSMUSG00000086655.1	ENSMUSG00000086655	C330018A13Rik	antisense	chr5	116123614	116129110	+	0.00598779	0.0254814	-2.79451	C330018A13Rik	RIKEN cDNA C330018A13 gene
ENSMUSG00000086165.1	ENSMUSG00000086165	Gm15690	antisense	chr5	120479842	120480903	-	0.000651798	0.00547609	1.45577	Gm15690	predicted gene 15690
ENSMUSG00000029601.13	ENSMUSG00000029601	Iqcd	protein_coding	chr5	120589016	120607118	+	0.00896286	0.034056	-1.74215	Iqcd	IQ motif containing D
ENSMUSG00000029452.18	ENSMUSG00000029452	Tmem116	protein_coding	chr5	121451893	121524183	+	0.0097221	0.0360194	-1.45827	Tmem116	transmembrane protein 116
ENSMUSG00000072647.5	ENSMUSG00000072647	Adam1a	protein_coding	chr5	121518576	121522071	-	0.000857899	0.00655843	-1.40621	Adam1a	a disintegrin and metallopeptidase domain 1a
ENSMUSG00000042647.13	ENSMUSG00000042647	Acad12	protein_coding	chr5	121596775	121618938	-	0.00245051	0.0134358	-2.05136	Acad12	acyl-Coenzyme A dehydrogenase family, member 12
ENSMUSG00000029470.15	ENSMUSG00000029470	P2rx4	protein_coding	chr5	122707544	122729738	+	5.39844e-06	0.000304376	-1.16717	P2rx4	purinergic receptor P2X, ligand-gated ion channel 4
ENSMUSG00000056735.5	ENSMUSG00000056735	A930024E05Rik	antisense	chr5	122989354	122998345	+	0.000808077	0.0062903	-1.28609	A930024E05Rik	RIKEN cDNA A930024E05 gene
ENSMUSG00000087336.2	ENSMUSG00000087336	Gm15860	antisense	chr5	123332726	123344437	-	0.00133023	0.00885846	-1.44903	Gm15860	predicted gene 15860
ENSMUSG00000029431.5	ENSMUSG00000029431	B3gnt4	protein_coding	chr5	123510460	123511882	+	0.0148294	0.0488059	-1.16972	B3gnt4	UDP-GlcNAc:betaGal beta-1,3-N-acetylglucosaminyltransferase 4
ENSMUSG00000061882.12	ENSMUSG00000061882	Ccdc62	protein_coding	chr5	123930679	123969895	+	0.00234298	0.0129918	-1.35997	Ccdc62	coiled-coil domain containing 62
ENSMUSG00000047635.6	ENSMUSG00000047635	2810006K23Rik	protein_coding	chr5	124328089	124341844	+	0.00168803	0.0103732	-1.13999	2810006K23Rik	RIKEN cDNA 2810006K23 gene
ENSMUSG00000106082.4	ENSMUSG00000106082	4930404A12Rik	antisense	chr5	124721997	124725079	-	2.84455e-05	0.000753489	4.41584	4930404A12Rik	RIKEN cDNA 4930404A12 gene
ENSMUSG00000038011.15	ENSMUSG00000038011	Dnah10	protein_coding	chr5	124725085	124834308	+	0.000510714	0.0046603	-1.5477	Dnah10	dynein, axonemal, heavy chain 10
ENSMUSG00000104814.1	ENSMUSG00000104814	Gm42979	TEC	chr5	129556147	129558374	+	0.00196053	0.0114795	-2.09702	Gm42979	predicted gene 42979
ENSMUSG00000025537.12	ENSMUSG00000025537	Phkg1	protein_coding	chr5	129863421	129898549	-	4.32922e-06	0.000265744	-1.46692	Phkg1	phosphorylase kinase gamma 1
ENSMUSG00000058905.5	ENSMUSG00000058905	Gm10051	processed_pseudogene	chr5	133475123	133475536	+	6.45994e-05	0.00125539	1.92015	Gm10051	predicted pseudogene 10051
ENSMUSG00000054909.11	ENSMUSG00000054909	Wbscr25	antisense	chr5	134987433	135001350	-	0.00197736	0.0115496	-3.16304	Wbscr25	Williams Beuren syndrome chromosome region 25 (human)
ENSMUSG00000005373.13	ENSMUSG00000005373	Mlxipl	protein_coding	chr5	135089890	135138382	+	0.0105281	0.0380635	-1.27553	Mlxipl	MLX interacting protein-like
ENSMUSG00000039959.12	ENSMUSG00000039959	Hip1	protein_coding	chr5	135406531	135545120	-	5.37782e-08	3.195e-05	-1.01264	Hip1	huntingtin interacting protein 1
ENSMUSG00000037411.10	ENSMUSG00000037411	Serpine1	protein_coding	chr5	137061504	137072268	-	8.34184e-05	0.00146843	-1.81158	Serpine1	serine (or cysteine) peptidase inhibitor, clade E, member 1
ENSMUSG00000106617.1	ENSMUSG00000106617	Gm36266	antisense	chr5	137612852	137615247	+	0.00675569	0.0278292	-1.76219	Gm36266	predicted gene, 36266
ENSMUSG00000046245.13	ENSMUSG00000046245	Pilra	protein_coding	chr5	137821952	137836281	-	0.000120206	0.00183621	-1.72082	Pilra	paired immunoglobin-like type 2 receptor alpha
ENSMUSG00000066684.10	ENSMUSG00000066684	Pilrb1	protein_coding	chr5	137852147	137858106	-	0.000999784	0.00729042	-2.2556	Pilrb1	paired immunoglobin-like type 2 receptor beta 1
ENSMUSG00000066682.11	ENSMUSG00000066682	Pilrb2	protein_coding	chr5	137865827	137871815	-	0.000590635	0.00513871	-3.4521	Pilrb2	paired immunoglobin-like type 2 receptor beta 2
ENSMUSG00000085227.1	ENSMUSG00000085227	6330418K02Rik	antisense	chr5	138264043	138266661	+	0.00485327	0.0218552	-1.13533	6330418K02Rik	RIKEN cDNA 6330418K02 gene
ENSMUSG00000029526.5	ENSMUSG00000029526	1700123K08Rik	protein_coding	chr5	138561840	138564712	-	0.00382526	0.0185196	2.05757	1700123K08Rik	RIKEN cDNA 1700123K08 gene
ENSMUSG00000105609.1	ENSMUSG00000105609	Gm42501	TEC	chr5	143314839	143315864	+	0.00672299	0.0277576	1.67929	Gm42501	predicted gene 42501
ENSMUSG00000097287.2	ENSMUSG00000097287	D130017N08Rik	lincRNA	chr5	143758354	143768575	+	3.52177e-05	0.000855249	-1.63618	D130017N08Rik	RIKEN cDNA D130017N08 gene
ENSMUSG00000082524.3	ENSMUSG00000082524	Gm6272	processed_pseudogene	chr5	144723627	144723797	-	8.39272e-05	0.00147427	3.31959	Gm6272	predicted pseudogene 6272
ENSMUSG00000070420.4	ENSMUSG00000070420	Zscan25	protein_coding	chr5	145280500	145291278	+	7.58423e-06	0.000360468	1.35261	Zscan25	zinc finger and SCAN domain containing 25
ENSMUSG00000070419.11	ENSMUSG00000070419	Cyp3a57	protein_coding	chr5	145345279	145390926	+	6.4279e-06	0.00033415	4.69416	Cyp3a57	cytochrome P450, family 3, subfamily a, polypeptide 57
ENSMUSG00000106547.1	ENSMUSG00000106547	B230303O12Rik	lincRNA	chr5	146188620	146194809	-	1.09489e-05	0.000426546	1.73059	B230303O12Rik	RIKEN cDNA B230303O12 gene
ENSMUSG00000100783.1	ENSMUSG00000100783	2310047D07Rik	lincRNA	chr5	149231332	149237984	+	0.00419674	0.0197882	-3.30113	2310047D07Rik	RIKEN cDNA 2310047D07 gene
ENSMUSG00000060063.9	ENSMUSG00000060063	Alox5ap	protein_coding	chr5	149264767	149288153	+	5.25825e-06	0.000299558	-1.98504	Alox5ap	arachidonate 5-lipoxygenase activating protein
ENSMUSG00000107096.3	ENSMUSG00000107096	Gm43597	lincRNA	chr5	150599932	150607003	-	7.86184e-08	4.05336e-05	-2.06919	Gm43597	predicted gene 43597
ENSMUSG00000015112.15	ENSMUSG00000015112	Slc25a13	protein_coding	chr6	6041218	6217173	-	6.63987e-06	0.00033778	1.05035	Slc25a13	solute carrier family 25 (mitochondrial carrier, adenine nucleotide translocator), member 13
ENSMUSG00000090063.5	ENSMUSG00000090063	Dlx6os1	antisense	chr6	6820189	6871592	-	5.47907e-05	0.00113331	-1.38513	Dlx6os1	distal-less homeobox 6, opposite strand 1
ENSMUSG00000010797.6	ENSMUSG00000010797	Wnt2	protein_coding	chr6	17988940	18030585	-	0.000478797	0.00446708	-1.378	Wnt2	wingless-type MMTV integration site family, member 2
ENSMUSG00000029517.13	ENSMUSG00000029517	Ankrd7	protein_coding	chr6	18866318	18879586	+	0.000803684	0.00626196	3.61846	Ankrd7	ankyrin repeat domain 7
ENSMUSG00000029676.15	ENSMUSG00000029676	Pot1a	protein_coding	chr6	25743737	25809246	-	4.18683e-07	7.51941e-05	-1.29453	Pot1a	protection of telomeres 1A
ENSMUSG00000068699.12	ENSMUSG00000068699	Flnc	protein_coding	chr6	29433256	29461883	+	4.54248e-05	0.00100085	1.48914	Flnc	filamin C, gamma
ENSMUSG00000087380.7	ENSMUSG00000087380	2210408F21Rik	processed_transcript	chr6	31220351	31337404	+	0.000165144	0.00223347	-1.50986	2210408F21Rik	RIKEN cDNA 2210408F21 gene
ENSMUSG00000056215.12	ENSMUSG00000056215	Lrguk	protein_coding	chr6	34029448	34134034	+	0.000803529	0.00626196	1.39858	Lrguk	leucine-rich repeats and guanylate kinase domain containing
ENSMUSG00000029847.13	ENSMUSG00000029847	2010107G12Rik	protein_coding	chr6	34945278	34988404	-	0.00222151	0.0124847	-2.8231	2010107G12Rik	RIKEN cDNA 2010107G12 gene
ENSMUSG00000071537.6	ENSMUSG00000071537	Klrg2	protein_coding	chr6	38625693	38637242	-	3.5868e-05	0.000867244	2.0241	Klrg2	killer cell lectin-like receptor subfamily G, member 2
ENSMUSG00000025823.9	ENSMUSG00000025823	Pdia4	protein_coding	chr6	47796141	47813430	-	1.6567e-06	0.000154827	-1.04658	Pdia4	protein disulfide isomerase associated 4
ENSMUSG00000071477.10	ENSMUSG00000071477	Zfp777	protein_coding	chr6	48024188	48048911	-	1.19536e-08	1.5296e-05	1.33616	Zfp777	zinc finger protein 777
ENSMUSG00000064262.7	ENSMUSG00000064262	Gimap8	protein_coding	chr6	48647234	48660875	+	0.00116476	0.00810023	-1.675	Gimap8	GTPase, IMAP family member 8
ENSMUSG00000054435.16	ENSMUSG00000054435	Gimap4	protein_coding	chr6	48684549	48692060	+	2.06836e-06	0.000176036	-2.79259	Gimap4	GTPase, IMAP family member 4
ENSMUSG00000090019.5	ENSMUSG00000090019	Gimap1	protein_coding	chr6	48739054	48743795	+	0.00351081	0.0174358	-1.23458	Gimap1	GTPase, IMAP family member 1
ENSMUSG00000108228.1	ENSMUSG00000108228	6430584L05Rik	lincRNA	chr6	55396887	55412285	+	0.00164413	0.0102129	-2.52361	6430584L05Rik	RIKEN cDNA 6430584L05 gene
ENSMUSG00000056737.14	ENSMUSG00000056737	Capg	protein_coding	chr6	72544391	72562983	+	6.88064e-05	0.00130253	-1.80253	Capg	capping protein (actin filament), gelsolin-like
ENSMUSG00000107826.1	ENSMUSG00000107826	Gm44242	TEC	chr6	80514594	80517314	+	0.0127296	0.0437787	-1.17009	Gm44242	predicted gene, 44242
ENSMUSG00000107412.1	ENSMUSG00000107412	Gm20383	lincRNA	chr6	81984321	81992413	+	0.0106608	0.0384197	-1.98103	Gm20383	predicted gene, 20383
ENSMUSG00000099354.6	ENSMUSG00000099354	1700124L16Rik	antisense	chr6	83761756	83762865	-	0.00039552	0.0039469	1.4244	1700124L16Rik	RIKEN cDNA 1700124L16 gene
ENSMUSG00000030004.6	ENSMUSG00000030004	Nat8	protein_coding	chr6	85830388	85832082	-	0.00128799	0.00866951	-1.89246	Nat8	N-acetyltransferase 8 (GCN5-related)
ENSMUSG00000106791.1	ENSMUSG00000106791	4930553P18Rik	lincRNA	chr6	86004380	86009355	+	0.00296439	0.0154264	-2.45273	4930553P18Rik	RIKEN cDNA 4930553P18 gene
ENSMUSG00000057497.8	ENSMUSG00000057497	Fam136a	protein_coding	chr6	86365646	86370058	+	3.09495e-07	6.88056e-05	-1.23309	Fam136a	family with sequence similarity 136, member A
ENSMUSG00000101655.1	ENSMUSG00000101655	2310040G24Rik	lincRNA	chr6	86483376	86488227	-	0.00313593	0.0160265	-1.25805	2310040G24Rik	RIKEN cDNA 2310040G24 gene
ENSMUSG00000108197.1	ENSMUSG00000108197	Gm44214	lincRNA	chr6	86687823	86688428	-	4.14126e-05	0.000944992	1.43848	Gm44214	predicted gene, 44214
ENSMUSG00000108049.1	ENSMUSG00000108049	Gm44168	TEC	chr6	87986191	87989729	+	0.00321308	0.0163205	-1.93256	Gm44168	predicted gene, 44168
ENSMUSG00000055403.13	ENSMUSG00000055403	4933427D06Rik	protein_coding	chr6	88950683	89110031	+	0.00254422	0.0138175	2.3771	4933427D06Rik	RIKEN cDNA 4933427D06 gene
ENSMUSG00000048794.14	ENSMUSG00000048794	Cfap100	protein_coding	chr6	90403479	90428797	-	6.05967e-05	0.00120577	-1.34955	Cfap100	cilia and flagella associated protein 100
ENSMUSG00000030022.14	ENSMUSG00000030022	Adamts9	protein_coding	chr6	92772699	92943492	-	2.93865e-07	6.78949e-05	-1.28289	Adamts9	a disintegrin-like and metallopeptidase (reprolysin type) with thrombospondin type 1 motif, 9
ENSMUSG00000085067.2	ENSMUSG00000085067	Gm15631	lincRNA	chr6	105673064	105677581	-	0.000182924	0.00239037	-1.33979	Gm15631	predicted gene 15631
ENSMUSG00000056755.13	ENSMUSG00000056755	Grm7	protein_coding	chr6	110645581	111567230	+	1.55473e-06	0.000150393	-1.04471	Grm7	glutamate receptor, metabotropic 7
ENSMUSG00000030254.16	ENSMUSG00000030254	Rad18	protein_coding	chr6	112619850	112696686	-	0.000135473	0.00198206	1.62464	Rad18	RAD18 E3 ubiquitin protein ligase
ENSMUSG00000097994.1	ENSMUSG00000097994	Gm26982	antisense	chr6	113714971	113716121	+	7.77352e-06	0.000363472	1.06469	Gm26982	predicted gene, 26982
ENSMUSG00000030321.15	ENSMUSG00000030321	Efcab12	protein_coding	chr6	115810729	115838412	-	3.35364e-06	0.000232365	-2.24603	Efcab12	EF-hand calcium binding domain 12
ENSMUSG00000108030.1	ENSMUSG00000108030	9530062K07Rik	bidirectional_promoter_lncRNA	chr6	116199408	116207993	-	0.00232675	0.0129214	-1.41226	9530062K07Rik	RIKEN cDNA 9530062K07 gene
ENSMUSG00000048489.12	ENSMUSG00000048489	8430408G22Rik	protein_coding	chr6	116650609	116652794	+	3.38036e-06	0.000232365	1.93808	8430408G22Rik	RIKEN cDNA 8430408G22 gene
ENSMUSG00000042087.5	ENSMUSG00000042087	4933440N22Rik	TEC	chr6	117905808	117907760	-	0.000242096	0.00289702	2.05625	4933440N22Rik	RIKEN cDNA 4933440N22 gene
ENSMUSG00000030109.15	ENSMUSG00000030109	Slc6a12	protein_coding	chr6	121343076	121365775	+	0.00604823	0.0256861	1.20501	Slc6a12	solute carrier family 6 (neurotransmitter transporter, betaine/GABA), member 12
ENSMUSG00000030111.9	ENSMUSG00000030111	A2m	protein_coding	chr6	121635376	121679227	+	0.00100481	0.00731458	-1.09471	A2m	alpha-2-macroglobulin
ENSMUSG00000030125.11	ENSMUSG00000030125	Lrrc23	protein_coding	chr6	124769863	124779727	-	0.000139439	0.00201639	-1.33664	Lrrc23	leucine rich repeat containing 23
ENSMUSG00000072770.9	ENSMUSG00000072770	Acrbp	protein_coding	chr6	125049689	125063267	+	6.66989e-05	0.00128418	-1.09328	Acrbp	proacrosin binding protein
ENSMUSG00000038167.6	ENSMUSG00000038167	Plekhg6	protein_coding	chr6	125362660	125380793	-	0.0114251	0.0404204	1.64309	Plekhg6	pleckstrin homology domain containing, family G (with RhoGef domain) member 6
ENSMUSG00000001930.17	ENSMUSG00000001930	Vwf	protein_coding	chr6	125546774	125686679	+	0.00202653	0.0117298	-1.19089	Vwf	Von Willebrand factor
ENSMUSG00000087150.7	ENSMUSG00000087150	BC064078	transcribed_unprocessed_pseudogene	chr6	128992952	129008040	+	0.001153	0.00806565	-1.42176	BC064078	cDNA sequence BC064078
ENSMUSG00000030187.15	ENSMUSG00000030187	Klra2	protein_coding	chr6	131219223	131247362	-	0.0117841	0.0414299	1.41599	Klra2	killer cell lectin-like receptor, subfamily A, member 2
ENSMUSG00000097496.1	ENSMUSG00000097496	Gm26653	antisense	chr6	136173061	136175664	+	0.0147359	0.0485986	-1.15822	Gm26653	predicted gene, 26653
ENSMUSG00000091408.3	ENSMUSG00000091408	Gm6728	processed_pseudogene	chr6	136486122	136487186	-	0.00643338	0.0268637	-1.24454	Gm6728	predicted gene 6728
ENSMUSG00000042638.14	ENSMUSG00000042638	Gucy2c	protein_coding	chr6	136697284	136781765	-	0.00506042	0.0225173	1.27854	Gucy2c	guanylate cyclase 2c
ENSMUSG00000030220.13	ENSMUSG00000030220	Arhgdib	protein_coding	chr6	136923655	136941899	-	0.00023928	0.00287188	-1.15043	Arhgdib	Rho, GDP dissociation inhibitor (GDI) beta
ENSMUSG00000030244.7	ENSMUSG00000030244	Gys2	protein_coding	chr6	142422613	142473109	-	0.00941454	0.0352014	2.76372	Gys2	glycogen synthase 2
ENSMUSG00000030309.16	ENSMUSG00000030309	Caprin2	protein_coding	chr6	148842492	148896237	-	0.000153916	0.00214438	-1.04975	Caprin2	caprin family member 2
ENSMUSG00000096299.3	ENSMUSG00000096299	Gm21814	lincRNA	chr6	149566090	149583656	+	0.0065291	0.0271393	-1.3159	Gm21814	predicted gene, 21814
ENSMUSG00000068566.12	ENSMUSG00000068566	Myadm	protein_coding	chr7	3289080	3300442	+	1.62866e-08	1.80618e-05	-1.13331	Myadm	myeloid-associated differentiation marker
ENSMUSG00000045282.7	ENSMUSG00000045282	Tmem86b	protein_coding	chr7	4628040	4631422	-	0.000123891	0.00187698	-1.19062	Tmem86b	transmembrane protein 86B
ENSMUSG00000074406.5	ENSMUSG00000074406	Zfp628	protein_coding	chr7	4915217	4922002	+	3.49651e-06	0.000234782	1.00773	Zfp628	zinc finger protein 628
ENSMUSG00000051184.7	ENSMUSG00000051184	Zfp524	protein_coding	chr7	5014415	5018488	+	0.000111248	0.00174586	-1.74631	Zfp524	zinc finger protein 524
ENSMUSG00000043290.6	ENSMUSG00000043290	Zfp784	protein_coding	chr7	5034439	5038446	-	3.23854e-05	0.000823748	-1.10246	Zfp784	zinc finger protein 784
ENSMUSG00000057894.10	ENSMUSG00000057894	Zfp329	protein_coding	chr7	12804977	12818858	-	3.52049e-05	0.000855249	-1.08372	Zfp329	zinc finger protein 329
ENSMUSG00000030382.14	ENSMUSG00000030382	Slc27a5	protein_coding	chr7	12988346	12998192	-	0.00761157	0.0303133	1.35622	Slc27a5	solute carrier family 27 (fatty acid transporter), member 5
ENSMUSG00000049130.5	ENSMUSG00000049130	C5ar1	protein_coding	chr7	16246743	16259540	-	2.49806e-06	0.000193603	-1.56117	C5ar1	complement component 5a receptor 1
ENSMUSG00000030406.7	ENSMUSG00000030406	Gipr	protein_coding	chr7	19156061	19166127	-	0.00471359	0.0213769	-1.13287	Gipr	gastric inhibitory polypeptide receptor
ENSMUSG00000108360.1	ENSMUSG00000108360	RP23-26A14.4	lincRNA	chr7	24448354	24451327	+	0.00010735	0.00171214	4.06596	Gm44512	predicted gene 44512
ENSMUSG00000052212.6	ENSMUSG00000052212	Cd177	protein_coding	chr7	24743983	24760311	-	0.00974251	0.036079	-4.32179	Cd177	CD177 antigen
ENSMUSG00000002603.15	ENSMUSG00000002603	Tgfb1	protein_coding	chr7	25687002	25705077	+	5.10344e-05	0.00108124	-1.3008	Tgfb1	transforming growth factor, beta 1
ENSMUSG00000078786.9	ENSMUSG00000078786	BC024978	protein_coding	chr7	27195781	27210186	+	3.85606e-05	0.000908578	-1.02644	BC024978	cDNA sequence BC024978
ENSMUSG00000108592.1	ENSMUSG00000108592	RP23-311C19.3	processed_transcript	chr7	27649426	27651059	-	0.000760169	0.00607368	2.77945	Gm44685	predicted gene 44685
ENSMUSG00000057093.14	ENSMUSG00000057093	C030039L03Rik	protein_coding	chr7	27689340	27706484	+	3.38765e-05	0.000843612	-1.1484	C030039L03Rik	RIKEN cDNA C030039L03 gene
ENSMUSG00000109015.1	ENSMUSG00000109015	RP24-128P19.3	TEC	chr7	28167275	28169627	-	0.0108688	0.0389996	-1.26215	Gm45010	predicted gene 45010
ENSMUSG00000003436.11	ENSMUSG00000003436	Dll3	protein_coding	chr7	28293553	28302238	-	0.0017434	0.0106194	-1.00231	Dll3	delta-like 3 (Drosophila)
ENSMUSG00000099417.1	ENSMUSG00000099417	1700028B04Rik	transcribed_processed_pseudogene	chr7	28492550	28497713	+	0.000333382	0.00352022	3.75622	1700028B04Rik	RIKEN cDNA 1700028B04 gene
ENSMUSG00000049676.14	ENSMUSG00000049676	Catsperg1	protein_coding	chr7	29181321	29214035	-	0.0112871	0.0400751	-2.02201	Catsperg1	catsper channel auxiliary subunit gamma 1
ENSMUSG00000037166.5	ENSMUSG00000037166	Ppp1r14a	protein_coding	chr7	29289308	29293801	+	5.58199e-05	0.00114355	-1.18148	Ppp1r14a	protein phosphatase 1, regulatory (inhibitor) subunit 14A
ENSMUSG00000063623.3	ENSMUSG00000063623	C230062I16Rik	processed_transcript	chr7	29953621	29965711	+	0.00238767	0.0131621	-1.01405	C230062I16Rik	RIKEN cDNA C230062I16 gene
ENSMUSG00000030579.10	ENSMUSG00000030579	Tyrobp	protein_coding	chr7	30413760	30417585	+	1.08006e-05	0.00042474	-1.31851	Tyrobp	TYRO protein tyrosine kinase binding protein
ENSMUSG00000036864.15	ENSMUSG00000036864	Proser3	protein_coding	chr7	30539134	30552299	-	0.000333717	0.00352022	-2.14724	Proser3	proline and serine rich 3
ENSMUSG00000006313.5	ENSMUSG00000006313	Upk1a	protein_coding	chr7	30603092	30612847	-	4.6233e-05	0.00101063	1.60177	Upk1a	uroplakin 1A
ENSMUSG00000098146.1	ENSMUSG00000098146	Gm26935	antisense	chr7	30737653	30748437	+	0.000316988	0.00340639	-3.62331	Gm26935	predicted gene, 26935
ENSMUSG00000036560.14	ENSMUSG00000036560	Lgi4	protein_coding	chr7	31059342	31070935	+	6.52921e-06	0.000336265	-1.28633	Lgi4	leucine-rich repeat LGI family, member 4
ENSMUSG00000104113.1	ENSMUSG00000104113	Gm37292	TEC	chr7	31208357	31209114	+	0.0114138	0.0404	-1.21728	Gm37292	predicted gene, 37292
ENSMUSG00000054676.15	ENSMUSG00000054676	1600014C10Rik	protein_coding	chr7	38183217	38197568	+	3.51682e-06	0.000234949	-1.10841	1600014C10Rik	RIKEN cDNA 1600014C10 gene
ENSMUSG00000100600.6	ENSMUSG00000100600	A230077H06Rik	antisense	chr7	40818476	40900937	-	0.000246942	0.00293584	-1.43815	A230077H06Rik	RIKEN cDNA A230077H06 gene
ENSMUSG00000056383.10	ENSMUSG00000056383	AI987944	protein_coding	chr7	41372923	41393379	-	0.00059377	0.0051552	-1.12732	AI987944	expressed sequence AI987944
ENSMUSG00000091864.1	ENSMUSG00000091864	Gm17102	lincRNA	chr7	41393698	41397447	+	0.00324036	0.0164018	-1.41683	Gm17102	predicted gene 17102
ENSMUSG00000069727.5	ENSMUSG00000069727	Gm5595	protein_coding	chr7	42660105	42692742	-	0.00503745	0.0224359	-1.09534	Gm5595	predicted gene 5595
ENSMUSG00000056592.14	ENSMUSG00000056592	Zfp658	protein_coding	chr7	43562256	43575461	+	0.000657154	0.00550164	-1.06464	Zfp658	zinc finger protein 658
ENSMUSG00000055102.15	ENSMUSG00000055102	Zfp819	protein_coding	chr7	43607169	43618285	+	0.00480006	0.0216745	2.34756	Zfp819	zinc finger protein 819
ENSMUSG00000030474.9	ENSMUSG00000030474	Siglece	protein_coding	chr7	43651070	43660161	-	0.00815311	0.0317851	-2.14168	Siglece	sialic acid binding Ig-like lectin E
ENSMUSG00000038695.13	ENSMUSG00000038695	Josd2	protein_coding	chr7	44467980	44471662	+	8.14736e-08	4.05336e-05	-1.75224	Josd2	Josephin domain containing 2
ENSMUSG00000109198.1	ENSMUSG00000109198	RP24-510K1.8	TEC	chr7	44894305	44898099	-	3.00078e-08	2.62726e-05	2.60056	D7Bwg0826e	DNA segment, Chr 7, Brigham & Women's Genetics 0826 expressed
ENSMUSG00000011658.15	ENSMUSG00000011658	Fuz	protein_coding	chr7	44896079	44902631	+	0.000190306	0.00245787	-1.07743	Fuz	fuzzy planar cell polarity protein
ENSMUSG00000003184.15	ENSMUSG00000003184	Irf3	protein_coding	chr7	44997648	45002848	+	9.1053e-07	0.000112197	-1.15226	Irf3	interferon regulatory factor 3
ENSMUSG00000030798.14	ENSMUSG00000030798	Cd37	protein_coding	chr7	45233632	45238839	-	0.00677437	0.0278733	-1.19957	Cd37	CD37 antigen
ENSMUSG00000091510.3	ENSMUSG00000091510	Mtag2	pseudogene	chr7	45367233	45367948	+	0.000903762	0.00679967	-1.9249	Mtag2	metastasis associated gene 2
ENSMUSG00000030826.18	ENSMUSG00000030826	Bcat2	protein_coding	chr7	45570153	45589699	+	7.48723e-06	0.000357903	-1.24636	Bcat2	branched chain aminotransferase 2, mitochondrial
ENSMUSG00000040364.7	ENSMUSG00000040364	Sec1	protein_coding	chr7	45677689	45694404	-	0.00363961	0.017844	-1.6596	Sec1	secretory blood group 1
ENSMUSG00000040212.11	ENSMUSG00000040212	Emp3	protein_coding	chr7	45918023	45921426	-	0.000316136	0.00340603	-1.22633	Emp3	epithelial membrane protein 3
ENSMUSG00000051504.18	ENSMUSG00000051504	Siglech	protein_coding	chr7	55768178	55778925	+	0.000104365	0.00168189	1.77567	Siglech	sialic acid binding Ig-like lectin H
ENSMUSG00000108701.1	ENSMUSG00000108701	RP23-26J4.3	TEC	chr7	55927177	55928908	-	0.00974781	0.0360905	1.26731	Gm44616	predicted gene 44616
ENSMUSG00000109362.1	ENSMUSG00000109362	RP24-439I22.5	TEC	chr7	59258855	59260201	-	0.0049449	0.0221542	-1.65039	Gm44562	predicted gene 44562
ENSMUSG00000109157.1	ENSMUSG00000109157	RP24-439I22.8	TEC	chr7	59318631	59321823	+	2.66785e-07	6.38687e-05	2.58475	Gm44829	predicted gene 44829
ENSMUSG00000109121.1	ENSMUSG00000109121	RP24-236C17.2	lincRNA	chr7	60915550	60922910	-	0.00522656	0.023062	-1.05141	Gm44644	predicted gene 44644
ENSMUSG00000109394.1	ENSMUSG00000109394	RP23-54G8.4	lincRNA	chr7	61916400	61928690	-	0.0036249	0.0177929	-1.38862
ENSMUSG00000030510.11	ENSMUSG00000030510	Cers3	protein_coding	chr7	66743504	66823691	+	3.35509e-05	0.000842661	3.11924	Cers3	ceramide synthase 3
ENSMUSG00000042659.15	ENSMUSG00000042659	Arrdc4	protein_coding	chr7	68736995	68749241	-	3.47264e-07	7.12164e-05	1.08856	Arrdc4	arrestin domain containing 4
ENSMUSG00000030610.13	ENSMUSG00000030610	Det1	protein_coding	chr7	78821547	78847263	-	0.0001431	0.0020401	-1.37306	Det1	de-etiolated homolog 1 (Arabidopsis)
ENSMUSG00000108776.1	ENSMUSG00000108776	RP23-207N5.4	lincRNA	chr7	79586648	79592613	-	0.000216856	0.00268607	-1.94266	Gm45169	predicted gene 45169
ENSMUSG00000030549.6	ENSMUSG00000030549	Rhcg	protein_coding	chr7	79593363	79617657	-	0.000672846	0.00558435	-2.75052	Rhcg	Rhesus blood group-associated C glycoprotein
ENSMUSG00000039062.15	ENSMUSG00000039062	Anpep	protein_coding	chr7	79821803	79861059	-	0.000883862	0.00669843	-1.40535	Anpep	alanyl (membrane) aminopeptidase
ENSMUSG00000030528.12	ENSMUSG00000030528	Blm	protein_coding	chr7	80454733	80535119	-	1.86263e-05	0.000586834	1.11622	Blm	Bloom syndrome, RecQ helicase-like
ENSMUSG00000038763.12	ENSMUSG00000038763	Alpk3	protein_coding	chr7	81057600	81105612	+	2.56262e-08	2.5076e-05	2.67554	Alpk3	alpha-kinase 3
ENSMUSG00000087088.2	ENSMUSG00000087088	Gm16638	antisense	chr7	83597048	83631880	-	5.76863e-05	0.00116737	-1.2129	Gm16638	predicted gene, 16638
ENSMUSG00000001773.14	ENSMUSG00000001773	Folh1	protein_coding	chr7	86718977	86775943	-	0.00846817	0.0326916	-1.09628	Folh1	folate hydrolase 1
ENSMUSG00000030560.17	ENSMUSG00000030560	Ctsc	protein_coding	chr7	88278085	88310888	+	0.000953415	0.00705093	-1.0502	Ctsc	cathepsin C
ENSMUSG00000069972.6	ENSMUSG00000069972	Rps13-ps2	processed_pseudogene	chr7	88530446	88530898	-	0.000160575	0.00220758	1.09178	Rps13-ps2	ribosomal protein S13, pseudogene 2
ENSMUSG00000039391.11	ENSMUSG00000039391	Ccdc81	protein_coding	chr7	89866148	89903629	-	0.00867624	0.0332173	-1.28309	Ccdc81	coiled-coil domain containing 81
ENSMUSG00000030614.8	ENSMUSG00000030614	Tmem126b	protein_coding	chr7	90467438	90476001	-	5.0886e-06	0.00029392	-1.09956	Tmem126b	transmembrane protein 126B
ENSMUSG00000109125.1	ENSMUSG00000109125	RP24-267C3.3	lincRNA	chr7	90887072	90940052	+	0.00591365	0.0252758	-2.10146	Gm45159	predicted gene 45159
ENSMUSG00000098066.2	ENSMUSG00000098066	Gm26944	antisense	chr7	92639739	92647442	+	0.0070201	0.0286224	-3.15149	Gm26944	predicted gene, 26944
ENSMUSG00000102555.1	ENSMUSG00000102555	6430511E19Rik	TEC	chr7	92639949	92643783	+	0.00154461	0.00983337	-3.14204	6430511E19Rik	RIKEN cDNA 6430511E19 gene
ENSMUSG00000030641.10	ENSMUSG00000030641	Ddias	protein_coding	chr7	92857525	92874247	-	0.00250397	0.013663	1.36549	Ddias	DNA damage-induced apoptosis suppressor
ENSMUSG00000087412.4	ENSMUSG00000087412	Gm15501	transcribed_processed_pseudogene	chr7	93178983	93184176	-	0.00200881	0.0116627	1.10897	Gm15501	predicted pseudogene 15501
ENSMUSG00000044952.5	ENSMUSG00000044952	Kctd21	protein_coding	chr7	97332327	97350213	+	1.07442e-05	0.000424537	-2.20534	Kctd21	potassium channel tetramerisation domain containing 21
ENSMUSG00000074004.3	ENSMUSG00000074004	B3gnt6	protein_coding	chr7	98192417	98199481	-	0.00255823	0.0138789	1.69644	B3gnt6	UDP-GlcNAc:betaGal beta-1,3-N-acetylglucosaminyltransferase 6 (core 3 synthase)
ENSMUSG00000090958.2	ENSMUSG00000090958	Lrrc32	protein_coding	chr7	98489283	98502181	+	0.00120589	0.00828333	-1.17665	Lrrc32	leucine rich repeat containing 32
ENSMUSG00000030737.17	ENSMUSG00000030737	Slco2b1	protein_coding	chr7	99657804	99711340	-	0.00484909	0.0218485	-1.51994	Slco2b1	solute carrier organic anion transporter family, member 2b1
ENSMUSG00000035165.14	ENSMUSG00000035165	Kcne3	protein_coding	chr7	100176502	100184869	+	0.00350239	0.0174125	-3.29891	Kcne3	potassium voltage-gated channel, Isk-related subfamily, gene 3
ENSMUSG00000047248.20	ENSMUSG00000047248	C2cd3	protein_coding	chr7	100372233	100470152	+	1.09866e-05	0.000426593	-1.02699	C2cd3	C2 calcium-dependent domain containing 3
ENSMUSG00000032942.14	ENSMUSG00000032942	Ucp3	protein_coding	chr7	100472990	100486432	+	0.0138537	0.0464818	-1.09801	Ucp3	uncoupling protein 3 (mitochondrial, proton carrier)
ENSMUSG00000030708.14	ENSMUSG00000030708	Dnajb13	protein_coding	chr7	100501716	100514960	-	0.00920568	0.0346637	-2.70111	Dnajb13	DnaJ heat shock protein family (Hsp40) member B13
ENSMUSG00000044881.7	ENSMUSG00000044881	Coa4	protein_coding	chr7	100537071	100540369	+	0.00652219	0.0271242	-1.38198	Coa4	cytochrome c oxidase assembly factor 4
ENSMUSG00000109123.1	ENSMUSG00000109123	RP23-308M1.6	lincRNA	chr7	100542338	100543180	-	0.00264463	0.0142006	1.56904	Gm44804	predicted gene 44804
ENSMUSG00000047767.17	ENSMUSG00000047767	Atg16l2	protein_coding	chr7	101263034	101302251	-	1.423e-08	1.69083e-05	-1.54493	Atg16l2	autophagy related 16-like 2 (S. cerevisiae)
ENSMUSG00000064307.12	ENSMUSG00000064307	Lrrc51	protein_coding	chr7	101912984	101933895	-	0.00200846	0.0116627	-1.19265	Lrrc51	leucine rich repeat containing 51
ENSMUSG00000056144.13	ENSMUSG00000056144	Trim34a	protein_coding	chr7	104244457	104340693	+	0.00406561	0.0193531	-3.77281	Trim34a	tripartite motif-containing 34A
ENSMUSG00000052749.8	ENSMUSG00000052749	Trim30b	protein_coding	chr7	104355382	104369884	-	0.0020721	0.011916	-4.0392	Trim30b	tripartite motif-containing 30B
ENSMUSG00000007279.14	ENSMUSG00000007279	Scube2	protein_coding	chr7	109798676	109865679	-	0.00279517	0.0147893	-1.3681	Scube2	signal peptide, CUB domain, EGF-like 2
ENSMUSG00000048782.15	ENSMUSG00000048782	Insc	protein_coding	chr7	114743694	114850383	+	0.000461379	0.00436972	-1.39899	Insc	inscuteable homolog (Drosophila)
ENSMUSG00000030911.7	ENSMUSG00000030911	Zp2	protein_coding	chr7	120126772	120145291	-	0.00069864	0.00571943	3.0485	Zp2	zona pellucida glycoprotein 2
ENSMUSG00000109036.1	ENSMUSG00000109036	RP24-417N13.7	TEC	chr7	121062852	121063959	-	0.0048378	0.0218153	-2.65053	2210406H18Rik	RIKEN cDNA 2210406H18 gene
ENSMUSG00000030730.12	ENSMUSG00000030730	Atp2a1	protein_coding	chr7	126445858	126463108	-	0.00797616	0.0313228	1.03858	Atp2a1	ATPase, Ca++ transporting, cardiac muscle, fast twitch 1
ENSMUSG00000030711.15	ENSMUSG00000030711	Sult1a1	protein_coding	chr7	126672865	126676432	-	8.53718e-05	0.00148708	-1.08242	Sult1a1	sulfotransferase family 1A, phenol-preferring, member 1
ENSMUSG00000030681.18	ENSMUSG00000030681	Mvp	protein_coding	chr7	126986860	127014621	-	1.46154e-09	6.77159e-06	1.86845	Mvp	major vault protein
ENSMUSG00000030830.18	ENSMUSG00000030830	Itgal	protein_coding	chr7	127296260	127335138	+	0.00112008	0.00790321	-1.83215	Itgal	integrin alpha L
ENSMUSG00000044139.12	ENSMUSG00000044139	Prss53	protein_coding	chr7	127885841	127890970	-	0.00527309	0.0231751	-1.44522	Prss53	protease, serine 53
ENSMUSG00000030793.4	ENSMUSG00000030793	Pycard	protein_coding	chr7	127989708	127993867	-	0.00079698	0.00622653	-1.34278	Pycard	PYD and CARD domain containing
ENSMUSG00000042828.12	ENSMUSG00000042828	Trim72	protein_coding	chr7	128003949	128011033	+	2.44241e-09	6.77159e-06	2.98002	Trim72	tripartite motif-containing 72
ENSMUSG00000030786.18	ENSMUSG00000030786	Itgam	protein_coding	chr7	128062640	128118491	+	3.70009e-06	0.000243562	-2.30028	Itgam	integrin alpha M
ENSMUSG00000030858.10	ENSMUSG00000030858	1700007K09Rik	protein_coding	chr7	131325944	131329516	-	2.94873e-05	0.000767191	2.30435	1700007K09Rik	RIKEN cDNA 1700007K09 gene
ENSMUSG00000097595.1	ENSMUSG00000097595	1500002F19Rik	lincRNA	chr7	132889489	132931375	-	0.00460389	0.0210275	1.46028	1500002F19Rik	RIKEN cDNA 1500002F19 gene
ENSMUSG00000073804.4	ENSMUSG00000073804	Nps	protein_coding	chr7	135268639	135272942	+	0.00391093	0.0188356	1.41574	Nps	neuropeptide S
ENSMUSG00000062031.12	ENSMUSG00000062031	Athl1	protein_coding	chr7	140941391	140947664	+	4.2802e-05	0.000967752	-1.30597	Athl1	ATH1, acid trehalase-like 1 (yeast)
ENSMUSG00000059108.3	ENSMUSG00000059108	Ifitm6	protein_coding	chr7	141015812	141016892	-	0.00344516	0.0171845	-2.42407	Ifitm6	interferon induced transmembrane protein 6
ENSMUSG00000025494.7	ENSMUSG00000025494	Sigirr	protein_coding	chr7	141091175	141100546	-	0.00709538	0.0287882	-1.36902	Sigirr	single immunoglobulin and toll-interleukin 1 receptor (TIR) domain
ENSMUSG00000025509.15	ENSMUSG00000025509	Pnpla2	protein_coding	chr7	141455198	141460743	+	4.18622e-08	2.91518e-05	1.2322	Pnpla2	patatin-like phospholipase domain containing 2
ENSMUSG00000025515.15	ENSMUSG00000025515	Muc2	protein_coding	chr7	141690340	141754693	+	0.00312211	0.0159755	1.90816	Muc2	mucin 2
ENSMUSG00000009248.6	ENSMUSG00000009248	Ascl2	protein_coding	chr7	142966829	142969264	-	5.17493e-06	0.000296845	2.41797	Ascl2	achaete-scute family bHLH transcription factor 2
ENSMUSG00000031090.14	ENSMUSG00000031090	Nadsyn1	protein_coding	chr7	143795584	143822849	-	3.80107e-06	0.000247964	-1.7975	Nadsyn1	NAD synthetase 1
ENSMUSG00000040340.13	ENSMUSG00000040340	1700019B03Rik	protein_coding	chr8	3470862	3487181	+	0.000374772	0.00382558	3.86577	1700019B03Rik	RIKEN cDNA 1700019B03 gene
ENSMUSG00000013974.3	ENSMUSG00000013974	Mcemp1	protein_coding	chr8	3665754	3669259	+	0.000297292	0.00326433	-1.60932	Mcemp1	mast cell expressed membrane protein 1
ENSMUSG00000037725.7	ENSMUSG00000037725	Ckap2	protein_coding	chr8	22168152	22185819	-	0.0151925	0.0496711	1.02816	Ckap2	cytoskeleton associated protein 2
ENSMUSG00000091514.1	ENSMUSG00000091514	Gm17484	protein_coding	chr8	25754509	25769704	+	0.000510401	0.00466	-2.58824	Gm17484	predicted gene, 17484
ENSMUSG00000046794.8	ENSMUSG00000046794	Ppp1r3b	protein_coding	chr8	35375741	35388124	+	0.0132542	0.0451442	-1.39139	Ppp1r3b	protein phosphatase 1, regulatory (inhibitor) subunit 3B
ENSMUSG00000025044.15	ENSMUSG00000025044	Msr1	protein_coding	chr8	39581700	39642678	-	0.000178881	0.00234813	-1.26775	Msr1	macrophage scavenger receptor 1
ENSMUSG00000038064.6	ENSMUSG00000038064	Cldn22	protein_coding	chr8	47824482	47825475	+	0.0131253	0.0448244	-1.12912	Cldn22	claudin 22
ENSMUSG00000054717.6	ENSMUSG00000054717	Hmgb2	protein_coding	chr8	57511843	57515999	+	6.04673e-05	0.00120464	1.50083	Hmgb2	high mobility group box 2
ENSMUSG00000031644.18	ENSMUSG00000031644	Nek1	protein_coding	chr8	60993195	61131346	+	5.44242e-06	0.000304376	-1.31242	Nek1	NIMA (never in mitosis gene a)-related expressed kinase 1
ENSMUSG00000031864.15	ENSMUSG00000031864	Ints10	protein_coding	chr8	68793929	68829410	+	1.46489e-05	0.000507115	-1.03473	Ints10	integrator complex subunit 10
ENSMUSG00000043090.18	ENSMUSG00000043090	Zfp866	protein_coding	chr8	69761326	69791178	-	4.37342e-07	7.51941e-05	-1.45805	Zfp866	zinc finger protein 866
ENSMUSG00000036151.15	ENSMUSG00000036151	Tm6sf2	protein_coding	chr8	70072924	70080066	+	0.0127107	0.0437316	-1.65992	Tm6sf2	transmembrane 6 superfamily member 2
ENSMUSG00000031842.13	ENSMUSG00000031842	Pde4c	protein_coding	chr8	70723720	70751186	+	0.00256546	0.013896	-1.0625	Pde4c	phosphodiesterase 4C, cAMP specific
ENSMUSG00000035439.13	ENSMUSG00000035439	Haus8	protein_coding	chr8	71248561	71272934	-	0.000113873	0.00177201	-1.02637	Haus8	4HAUS augmin-like complex, subunit 8
ENSMUSG00000034911.7	ENSMUSG00000034911	Ushbp1	protein_coding	chr8	71384274	71395801	-	0.001881	0.0111553	-1.22713	Ushbp1	Usher syndrome 1C binding protein 1
ENSMUSG00000034845.5	ENSMUSG00000034845	Plvap	protein_coding	chr8	71497754	71511769	-	1.08361e-07	4.57075e-05	1.16231	Plvap	plasmalemma vesicle associated protein
ENSMUSG00000043243.15	ENSMUSG00000043243	Fam129c	protein_coding	chr8	71597648	71607936	+	0.000313939	0.00339115	-1.23295	Fam129c	family with sequence similarity 129, member C
ENSMUSG00000031803.7	ENSMUSG00000031803	B3gnt3	protein_coding	chr8	71691719	71701800	-	0.00305096	0.0157061	-2.03825	B3gnt3	UDP-GlcNAc:betaGal beta-1,3-N-acetylglucosaminyltransferase 3
ENSMUSG00000052446.16	ENSMUSG00000052446	Zfp961	protein_coding	chr8	71951038	71993408	+	0.00432376	0.0201755	-1.44527	Zfp961	zinc finger protein 961
ENSMUSG00000062007.12	ENSMUSG00000062007	Hsh2d	protein_coding	chr8	72189668	72200995	+	0.00305767	0.0157232	2.84393	Hsh2d	hematopoietic SH2 domain containing
ENSMUSG00000048148.16	ENSMUSG00000048148	Nwd1	protein_coding	chr8	72646711	72714746	+	1.14439e-05	0.000429376	-1.94714	Nwd1	NACHT and WD repeat domain containing 1
ENSMUSG00000031710.3	ENSMUSG00000031710	Ucp1	protein_coding	chr8	83290348	83298456	+	0.00137112	0.00905101	2.4533	Ucp1	uncoupling protein 1 (mitochondrial, proton carrier)
ENSMUSG00000005470.8	ENSMUSG00000005470	Asf1b	protein_coding	chr8	83955507	83970197	+	0.000533606	0.00479707	1.35294	Asf1b	anti-silencing function 1B histone chaperone
ENSMUSG00000087026.7	ENSMUSG00000087026	A230103J11Rik	processed_transcript	chr8	85053160	85060460	-	0.00103768	0.00746616	-1.7605	A230103J11Rik	RIKEN cDNA A230103J11 gene
ENSMUSG00000074178.2	ENSMUSG00000074178	Gm10638	protein_coding	chr8	86745699	86746603	+	0.00555451	0.0240686	-1.17068	Gm10638	predicted gene 10638
ENSMUSG00000033282.13	ENSMUSG00000033282	Rpgrip1l	protein_coding	chr8	91217030	91313262	-	3.7001e-07	7.20177e-05	-1.53338	Rpgrip1l	Rpgrip1-like
ENSMUSG00000033192.4	ENSMUSG00000033192	Lpcat2	protein_coding	chr8	92855350	92919279	+	0.00018607	0.0024163	-1.16679	Lpcat2	lysophosphatidylcholine acyltransferase 2
ENSMUSG00000031780.1	ENSMUSG00000031780	Ccl17	protein_coding	chr8	94810453	94812035	+	3.90404e-09	9.27767e-06	2.38614	Ccl17	chemokine (C-C motif) ligand 17
ENSMUSG00000061104.4	ENSMUSG00000061104	Gm10094	protein_coding	chr8	95825354	95826133	+	0.00102282	0.00739351	1.3494	Gm10094	predicted gene 10094
ENSMUSG00000052479.5	ENSMUSG00000052479	A330008L17Rik	lincRNA	chr8	99416642	99733438	+	0.00263902	0.0141842	-1.31082	A330008L17Rik	RIKEN cDNA A330008L17 gene
ENSMUSG00000014791.9	ENSMUSG00000014791	Elmo3	protein_coding	chr8	105305601	105310623	+	0.0117695	0.0413922	-1.20735	Elmo3	engulfment and cell motility 3
ENSMUSG00000041949.5	ENSMUSG00000041949	Tango6	protein_coding	chr8	106683068	106851439	+	0.006356	0.0267	-1.24936	Tango6	transport and golgi organization 6
ENSMUSG00000031910.14	ENSMUSG00000031910	Has3	protein_coding	chr8	106870242	106884566	+	0.00523207	0.023068	-1.18301	Has3	hyaluronan synthase 3
ENSMUSG00000031722.9	ENSMUSG00000031722	Hp	protein_coding	chr8	109575130	109579172	-	0.006731	0.0277704	-1.43911	Hp	haptoglobin
ENSMUSG00000059854.7	ENSMUSG00000059854	Hydin	protein_coding	chr8	110266977	110610253	+	0.0133641	0.0453685	-2.22078	Hydin	HYDIN, axonemal central pair apparatus protein
ENSMUSG00000031952.4	ENSMUSG00000031952	Chst5	protein_coding	chr8	111889135	111910199	-	0.00645684	0.0269335	-1.77947	Chst5	carbohydrate (N-acetylglucosamine 6-O) sulfotransferase 5
ENSMUSG00000031949.17	ENSMUSG00000031949	Adat1	protein_coding	chr8	111966908	111992302	-	0.000193728	0.00248854	-1.37282	Adat1	adenosine deaminase, tRNA-specific 1
ENSMUSG00000052557.11	ENSMUSG00000052557	Gan	protein_coding	chr8	117158135	117215997	+	0.000585638	0.00511127	2.95612	Gan	giant axonal neuropathy
ENSMUSG00000006585.2	ENSMUSG00000006585	Cdt1	protein_coding	chr8	122568015	122573128	+	1.29487e-05	0.000469286	1.12785	Cdt1	chromatin licensing and DNA replication factor 1
ENSMUSG00000031970.16	ENSMUSG00000031970	Dbndd1	protein_coding	chr8	123504718	123515463	-	1.8531e-07	5.47593e-05	-1.02333	Dbndd1	dysbindin (dystrobrevin binding protein 1) domain containing 1
ENSMUSG00000043068.5	ENSMUSG00000043068	Fam89a	protein_coding	chr8	124740257	124751809	-	0.0107215	0.0385791	1.16932	Fam89a	family with sequence similarity 89, member A
ENSMUSG00000051671.6	ENSMUSG00000051671	Coa6	protein_coding	chr8	126422501	126425434	+	8.82404e-06	0.000385633	-1.12064	Coa6	cytochrome c oxidase assembly factor 6
ENSMUSG00000005800.2	ENSMUSG00000005800	Mmp8	protein_coding	chr9	7558429	7568486	+	0.00128825	0.00866951	-4.20833	Mmp8	matrix metallopeptidase 8
ENSMUSG00000001774.7	ENSMUSG00000001774	Chordc1	protein_coding	chr9	18292267	18314000	+	3.97678e-06	0.000256944	-1.36492	Chordc1	cysteine and histidine-rich domain (CHORD)-containing, zinc-binding protein 1
ENSMUSG00000086016.1	ENSMUSG00000086016	1700084C06Rik	antisense	chr9	21091755	21128393	+	0.00130447	0.00873585	3.04675	1700084C06Rik	RIKEN cDNA 1700084C06 gene
ENSMUSG00000003309.13	ENSMUSG00000003309	Ap1m2	protein_coding	chr9	21295457	21312333	-	0.00642519	0.0268483	-1.29585	Ap1m2	adaptor protein complex AP-1, mu 2 subunit
ENSMUSG00000057191.13	ENSMUSG00000057191	AB124611	protein_coding	chr9	21526176	21545333	+	0.000367106	0.00377429	-1.7702	AB124611	cDNA sequence AB124611
ENSMUSG00000040146.8	ENSMUSG00000040146	Rgl3	protein_coding	chr9	21971527	21989453	-	0.00392854	0.0188986	-1.03731	Rgl3	ral guanine nucleotide dissociation stimulator-like 3
ENSMUSG00000036777.7	ENSMUSG00000036777	Anln	protein_coding	chr9	22331214	22389206	-	6.27309e-07	9.07417e-05	-1.45891	Anln	anillin, actin binding protein
ENSMUSG00000042496.17	ENSMUSG00000042496	Prdm10	protein_coding	chr9	31280538	31378543	+	0.00014883	0.00209278	-1.35987	Prdm10	PR domain containing 10
ENSMUSG00000032035.15	ENSMUSG00000032035	Ets1	protein_coding	chr9	32636221	32757820	+	0.000562181	0.00497176	-1.17925	Ets1	E26 avian leukemia oncogene 1, 5' domain
ENSMUSG00000001942.7	ENSMUSG00000001942	Siae	protein_coding	chr9	37613847	37648318	+	2.44253e-05	0.000686342	-1.06968	Siae	sialic acid acetylesterase
ENSMUSG00000064791.1	ENSMUSG00000064791	Snord14e	snoRNA	chr9	40804748	40804837	+	0.0118898	0.0417008	-1.39754	Snord14e	small nucleolar RNA, C/D box 14E
ENSMUSG00000032023.7	ENSMUSG00000032023	4931429I11Rik	protein_coding	chr9	40894849	40964118	-	0.000266811	0.00306546	1.21103	Jhy	juvenile hydrocephalus
ENSMUSG00000032021.13	ENSMUSG00000032021	Crtam	protein_coding	chr9	40972753	41004628	-	0.000549069	0.00488775	4.44975	Crtam	cytotoxic and regulatory T cell molecule
ENSMUSG00000037705.13	ENSMUSG00000037705	Tecta	protein_coding	chr9	42329619	42399929	-	0.00129061	0.00867797	1.73195	Tecta	tectorin alpha
ENSMUSG00000038717.7	ENSMUSG00000038717	Atp5l	protein_coding	chr9	44913250	44920742	-	0.000547752	0.00488093	1.16052	Atp5l	ATP synthase, H+ transporting, mitochondrial F0 complex, subunit G
ENSMUSG00000032028.15	ENSMUSG00000032028	Nxpe2	protein_coding	chr9	48318006	48353454	-	0.0021016	0.0120133	2.47797	Nxpe2	neurexophilin and PC-esterase domain family, member 2
ENSMUSG00000034584.3	ENSMUSG00000034584	Exph5	protein_coding	chr9	53301670	53377514	+	0.0110867	0.0396021	1.83008	Exph5	exophilin 5
ENSMUSG00000035878.13	ENSMUSG00000035878	Hykk	protein_coding	chr9	54917283	54949924	+	0.000591371	0.00514241	-1.45287	Hykk	hydroxylysine kinase 1
ENSMUSG00000032911.5	ENSMUSG00000032911	Cspg4	protein_coding	chr9	56865104	56899870	+	5.48133e-07	8.58006e-05	-1.46692	Cspg4	chondroitin sulfate proteoglycan 4
ENSMUSG00000086728.2	ENSMUSG00000086728	Man2c1os	antisense	chr9	57099950	57131290	-	0.00536112	0.0234443	-2.6632	Man2c1os	mannosidase, alpha, class 2C, member 1, opposite strand
ENSMUSG00000032327.14	ENSMUSG00000032327	Stra6	protein_coding	chr9	58063788	58153996	+	0.000102621	0.00166458	-2.12267	Stra6	stimulated by retinoic acid gene 6
ENSMUSG00000051705.12	ENSMUSG00000051705	Senp8	protein_coding	chr9	59734259	59750649	-	1.39898e-05	0.000490973	-2.01093	Senp8	SUMO/sentrin specific peptidase 8
ENSMUSG00000032243.8	ENSMUSG00000032243	Itga11	protein_coding	chr9	62677826	62783982	+	0.00106553	0.00762044	-2.05066	Itga11	integrin alpha 11
ENSMUSG00000022245.15	ENSMUSG00000022245	Skor1	protein_coding	chr9	63138170	63148961	-	0.000423128	0.00412302	1.59238	Skor1	SKI family transcriptional corepressor 1
ENSMUSG00000032398.6	ENSMUSG00000032398	Snapc5	protein_coding	chr9	64179297	64182684	+	5.30679e-05	0.00111042	-1.09679	Snapc5	small nuclear RNA activating complex, polypeptide 5
ENSMUSG00000091956.2	ENSMUSG00000091956	C2cd4b	protein_coding	chr9	67759437	67760930	+	0.000135964	0.00198749	1.18531	C2cd4b	C2 calcium-dependent domain containing 4B
ENSMUSG00000104467.1	ENSMUSG00000104467	Gm37660	TEC	chr9	71840005	71841736	-	0.00461645	0.0210685	1.88329	Gm37660	predicted gene, 37660
ENSMUSG00000086158.2	ENSMUSG00000086158	Ccpg1os	protein_coding	chr9	72979722	72985382	-	0.000639488	0.00539994	-1.26565	Ccpg1os	cell cycle progression 1, opposite strand
ENSMUSG00000098332.2	ENSMUSG00000098332	2310009A05Rik	processed_transcript	chr9	73039718	73042779	+	1.11188e-05	0.000427986	-1.18787	2310009A05Rik	RIKEN cDNA 2310009A05 gene
ENSMUSG00000109032.1	ENSMUSG00000109032	RP24-365N15.2	transcribed_unprocessed_pseudogene	chr9	75468616	75486681	+	1.49072e-06	0.000148491	2.0323	Gm7972	predicted gene 7972
ENSMUSG00000032344.17	ENSMUSG00000032344	Mb21d1	protein_coding	chr9	78430526	78443237	-	0.009038	0.0342711	-1.30846	Mb21d1	Mab-21 domain containing 1
ENSMUSG00000089929.1	ENSMUSG00000089929	Bcl2a1b	protein_coding	chr9	89199209	89207827	+	0.00113428	0.00797156	-1.57876	Bcl2a1b	B cell leukemia/lymphoma 2 related protein A1b
ENSMUSG00000103857.1	ENSMUSG00000103857	Gm37249	TEC	chr9	99307583	99310451	+	0.000912074	0.00684009	-1.49309	Gm37249	predicted gene, 37249
ENSMUSG00000104272.1	ENSMUSG00000104272	Gm38297	TEC	chr9	100703213	100704269	+	0.000784915	0.00619872	-3.65536	Gm38297	predicted gene, 38297
ENSMUSG00000043719.14	ENSMUSG00000043719	Col6a6	protein_coding	chr9	105687809	105828160	-	0.000635692	0.00538429	-1.62551	Col6a6	collagen, type VI, alpha 6
ENSMUSG00000042210.16	ENSMUSG00000042210	Abhd14a	protein_coding	chr9	106440051	106447678	-	3.72319e-07	7.20177e-05	-1.33064	Abhd14a	abhydrolase domain containing 14A
ENSMUSG00000037190.12	ENSMUSG00000037190	Cyb561d2	protein_coding	chr9	107539007	107542193	-	5.80911e-06	0.00031354	-1.23599	Cyb561d2	cytochrome b-561 domain containing 2
ENSMUSG00000032478.14	ENSMUSG00000032478	Nme6	protein_coding	chr9	109832749	109843116	+	0.00107406	0.00767153	-1.05417	Nme6	NME/NM23 nucleoside diphosphate kinase 6
ENSMUSG00000098973.1	ENSMUSG00000098973	Mir6236	miRNA	chr9	110281287	110281409	+	0.00354003	0.0174844	1.0454	Mir6236	microRNA 6236
ENSMUSG00000032484.8	ENSMUSG00000032484	Ngp	protein_coding	chr9	110419747	110423012	+	0.0104193	0.0377534	-2.21924	Ngp	neutrophilic granule protein
ENSMUSG00000032489.17	ENSMUSG00000032489	Kif9	protein_coding	chr9	110476958	110525179	+	0.000385229	0.00387091	-1.29537	Kif9	kinesin family member 9
ENSMUSG00000032496.7	ENSMUSG00000032496	Ltf	protein_coding	chr9	111019271	111042767	+	0.00181256	0.0109167	-3.42816	Ltf	lactotransferrin
ENSMUSG00000032436.16	ENSMUSG00000032436	Cmtm7	protein_coding	chr9	114756837	114781993	-	0.00401883	0.0191887	-1.42947	Cmtm7	CKLF-like MARVEL transmembrane domain containing 7
ENSMUSG00000079669.2	ENSMUSG00000079669	Gm17396	processed_transcript	chr9	117252536	117254696	+	0.0031901	0.0162186	-1.09173	Gm17396	predicted gene, 17396
ENSMUSG00000032443.15	ENSMUSG00000032443	Zcwpw2	transcribed_unprocessed_pseudogene	chr9	117876000	118040259	-	0.00198482	0.0115769	-1.58818	Zcwpw2	zinc finger, CW type with PWWP domain 2
ENSMUSG00000010651.4	ENSMUSG00000010651	Acaa1b	protein_coding	chr9	119148023	119157093	-	0.0117098	0.0412174	1.31203	Acaa1b	acetyl-Coenzyme A acyltransferase 1B
ENSMUSG00000034533.9	ENSMUSG00000034533	Scn10a	protein_coding	chr9	119608456	119719032	-	0.000269076	0.00307212	-1.26597	Scn10a	sodium channel, voltage-gated, type X, alpha
ENSMUSG00000032517.15	ENSMUSG00000032517	Mobp	protein_coding	chr9	120149742	120181484	+	0.000255896	0.00299566	-1.02776	Mobp	myelin-associated oligodendrocytic basic protein
ENSMUSG00000040936.14	ENSMUSG00000040936	Ulk4	protein_coding	chr9	120960268	121277197	-	0.000454051	0.00432101	-1.14206	Ulk4	unc-51-like kinase 4
ENSMUSG00000079235.10	ENSMUSG00000079235	Ccdc13	protein_coding	chr9	121797627	121839461	-	0.000812563	0.00630064	-1.04651	Ccdc13	coiled-coil domain containing 13
ENSMUSG00000038233.8	ENSMUSG00000038233	Fam198a	protein_coding	chr9	121950988	121980208	+	0.000445264	0.00427161	-1.29386	Fam198a	family with sequence similarity 198, member A
ENSMUSG00000097736.7	ENSMUSG00000097736	9530059O14Rik	lincRNA	chr9	122572497	122679596	+	7.29012e-05	0.00134475	2.38586	9530059O14Rik	RIKEN cDNA 9530059O14 gene
ENSMUSG00000065414.1	ENSMUSG00000065414	Mir138-1	miRNA	chr9	122682876	122682974	+	0.000571249	0.0050279	2.31328	Mir138-1	microRNA 138-1
ENSMUSG00000091172.1	ENSMUSG00000091172	Gm17120	antisense	chr9	123635388	123637325	+	7.74694e-05	0.0013947	4.25641	Gm17120	predicted gene 17120
ENSMUSG00000036814.12	ENSMUSG00000036814	Slc6a20a	protein_coding	chr9	123636122	123678885	-	0.000512214	0.00466631	-1.06494	Slc6a20a	solute carrier family 6 (neurotransmitter transporter), member 20A
ENSMUSG00000025241.15	ENSMUSG00000025241	Fyco1	protein_coding	chr9	123789510	123851899	-	5.93521e-06	0.000318491	-1.24912	Fyco1	FYVE and coiled-coil domain containing 1
ENSMUSG00000064039.3	ENSMUSG00000064039	Ccr1l1	protein_coding	chr9	123976949	123978408	-	4.71126e-05	0.00102257	4.6559	Ccr1l1	chemokine (C-C motif) receptor 1-like 1
ENSMUSG00000079227.9	ENSMUSG00000079227	Ccr5	protein_coding	chr9	124121543	124147699	+	0.00207232	0.011916	-1.93963	Ccr5	chemokine (C-C motif) receptor 5
ENSMUSG00000037490.5	ENSMUSG00000037490	Slc2a12	protein_coding	chr10	22645011	22704285	+	0.00061307	0.00525421	-1.21108	Slc2a12	solute carrier family 2 (facilitated glucose transporter), member 12
ENSMUSG00000019787.8	ENSMUSG00000019787	Trdn	protein_coding	chr10	33083483	33476709	+	0.0022968	0.0128114	-2.13518	Trdn	triadin
ENSMUSG00000063428.7	ENSMUSG00000063428	Ddo	protein_coding	chr10	40630011	40649931	+	0.000606665	0.00521814	-1.67644	Ddo	D-aspartate oxidase
ENSMUSG00000071324.11	ENSMUSG00000071324	Armc2	protein_coding	chr10	41914990	42018442	-	1.32615e-05	0.000475538	-1.43493	Armc2	armadillo repeat containing 2
ENSMUSG00000085666.3	ENSMUSG00000085666	Gm9855	processed_pseudogene	chr10	42054113	42055306	-	0.000862934	0.0065818	1.18513	Gm9855	predicted pseudogene 9855
ENSMUSG00000043126.4	ENSMUSG00000043126	D830039M14Rik	protein_coding	chr10	61475245	61476937	-	0.0101515	0.03709	-2.15959	D830039M14Rik	RIKEN cDNA D830039M14 gene
ENSMUSG00000105203.1	ENSMUSG00000105203	4933428P19Rik	antisense	chr10	62577694	62579069	+	0.000697621	0.00571936	2.74697	4933428P19Rik	RIKEN cDNA 4933428P19 gene
ENSMUSG00000020067.7	ENSMUSG00000020067	Mypn	protein_coding	chr10	63115795	63203952	-	0.00946433	0.0353214	-1.10377	Mypn	myopalladin
ENSMUSG00000062561.3	ENSMUSG00000062561	Gm10118	protein_coding	chr10	63924866	63927434	-	0.0021164	0.0120504	-1.14493	Gm10118	predicted gene 10118
ENSMUSG00000006345.10	ENSMUSG00000006345	Ggt1	protein_coding	chr10	75561604	75586200	+	8.66388e-05	0.00150129	-1.51642	Ggt1	gamma-glutamyltransferase 1
ENSMUSG00000009092.4	ENSMUSG00000009092	Derl3	protein_coding	chr10	75893398	75895941	+	0.00916728	0.03458	-1.47004	Derl3	Der1-like domain family, member 3
ENSMUSG00000000290.13	ENSMUSG00000000290	Itgb2	protein_coding	chr10	77530252	77565708	+	1.99351e-05	0.000607362	-1.50833	Itgb2	integrin beta 2
ENSMUSG00000000731.15	ENSMUSG00000000731	Aire	protein_coding	chr10	78030022	78043610	-	1.80793e-05	0.000580596	1.59506	Aire	autoimmune regulator (autoimmune polyendocrinopathy candidiasis ectodermal dystrophy)
ENSMUSG00000064317.4	ENSMUSG00000064317	Gm10146	protein_coding	chr10	78393309	78393756	+	0.000111091	0.00174504	1.36144	Gm10146	predicted gene 10146
ENSMUSG00000051067.7	ENSMUSG00000051067	Lingo3	protein_coding	chr10	80832807	80844039	-	1.87633e-07	5.47593e-05	1.05926	Lingo3	leucine rich repeat and Ig domain containing 3
ENSMUSG00000004939.6	ENSMUSG00000004939	Nmrk2	protein_coding	chr10	81198170	81202037	-	0.00261127	0.0140851	1.3975	Nmrk2	nicotinamide riboside kinase 2
ENSMUSG00000063320.11	ENSMUSG00000063320	1190007I07Rik	protein_coding	chr10	82619851	82623228	-	0.000175558	0.00232052	-1.50022	1190007I07Rik	RIKEN cDNA 1190007I07 gene
ENSMUSG00000034674.18	ENSMUSG00000034674	Tdg	protein_coding	chr10	82629828	82650799	+	8.84927e-05	0.00152074	1.48908	Tdg	thymine DNA glycosylase
ENSMUSG00000020038.9	ENSMUSG00000020038	Cry1	protein_coding	chr10	85131702	85185054	-	4.28041e-08	2.91518e-05	1.20414	Cry1	cryptochrome 1 (photolyase-like)
ENSMUSG00000050108.12	ENSMUSG00000050108	Bpifc	protein_coding	chr10	85959340	86011895	-	0.00410027	0.0194602	2.00661	Bpifc	BPI fold containing family C
ENSMUSG00000036099.16	ENSMUSG00000036099	Vezt	protein_coding	chr10	93939165	94035817	-	1.21206e-07	4.80064e-05	-1.01639	Vezt	vezatin, adherens junctions transmembrane protein
ENSMUSG00000020186.6	ENSMUSG00000020186	Csrp2	protein_coding	chr10	110920177	110939599	+	0.000215992	0.00268607	-1.0837	Csrp2	cysteine and glycine-rich protein 2
ENSMUSG00000092210.1	ENSMUSG00000092210	A930009A15Rik	protein_coding	chr10	115569986	115582448	+	0.0101905	0.0371753	-2.5653	A930009A15Rik	RIKEN cDNA A930009A15 gene
ENSMUSG00000069516.7	ENSMUSG00000069516	Lyz2	protein_coding	chr10	117277334	117282274	-	0.000764646	0.00609934	-2.04228	Lyz2	lysozyme 2
ENSMUSG00000028630.8	ENSMUSG00000028630	Dyrk2	protein_coding	chr10	118859349	118868903	-	0.000396833	0.00394903	1.35909	Dyrk2	dual-specificity tyrosine-(Y)-phosphorylation regulated kinase 2
ENSMUSG00000020123.5	ENSMUSG00000020123	Avpr1a	protein_coding	chr10	122448499	122453453	+	0.00420564	0.0197965	1.40158	Avpr1a	arginine vasopressin receptor 1A
ENSMUSG00000025401.8	ENSMUSG00000025401	Myo1a	protein_coding	chr10	127705170	127720887	+	0.00800984	0.0314032	-1.54607	Myo1a	myosin IA
ENSMUSG00000025383.1	ENSMUSG00000025383	Il23a	protein_coding	chr10	128296140	128298084	-	0.00301163	0.0155682	-2.49152	Il23a	interleukin 23, alpha subunit p19
ENSMUSG00000070601.4	ENSMUSG00000070601	Vmn2r84	protein_coding	chr10	130385316	130394241	-	0.00456416	0.0208976	-1.53672	Vmn2r84	vomeronasal 2, receptor 84
ENSMUSG00000053263.3	ENSMUSG00000053263	Gm12592	processed_transcript	chr11	3305426	3331178	-	0.011289	0.0400751	-1.81999	Gm12592	predicted gene 12592
ENSMUSG00000034579.17	ENSMUSG00000034579	Pla2g3	protein_coding	chr11	3488284	3499350	+	1.25643e-05	0.000457345	-1.13807	Pla2g3	phospholipase A2, group III
ENSMUSG00000020447.5	ENSMUSG00000020447	Npc1l1	protein_coding	chr11	6211013	6230143	-	1.99e-05	0.000607362	1.5535	Npc1l1	NPC1-like 1
ENSMUSG00000020427.11	ENSMUSG00000020427	Igfbp3	protein_coding	chr11	7206086	7213923	-	1.11853e-07	4.57075e-05	1.1941	Igfbp3	insulin-like growth factor binding protein 3
ENSMUSG00000020407.13	ENSMUSG00000020407	Upp1	protein_coding	chr11	9118103	9136170	+	0.0020741	0.011918	-1.20795	Upp1	uridine phosphorylase 1
ENSMUSG00000020160.18	ENSMUSG00000020160	Meis1	protein_coding	chr11	18879817	19018985	-	0.000251451	0.00296238	-1.15594	Meis1	Meis homeobox 1
ENSMUSG00000020286.12	ENSMUSG00000020286	1700093K21Rik	protein_coding	chr11	23516203	23521155	-	0.0030136	0.0155736	1.85893	1700093K21Rik	RIKEN cDNA 1700093K21 gene
ENSMUSG00000073073.4	ENSMUSG00000073073	Gm8098	processed_transcript	chr11	30267464	30280491	+	0.0137062	0.0461356	1.53663	Gm8098	predicted gene 8098
ENSMUSG00000020295.1	ENSMUSG00000020295	Hbq1a	protein_coding	chr11	32300069	32300873	+	0.00155018	0.0098613	2.8359	Hbq1a	hemoglobin, theta 1A
ENSMUSG00000020143.15	ENSMUSG00000020143	Dock2	protein_coding	chr11	34226815	34783892	-	0.00830326	0.0321969	-1.06065	Dock2	dedicator of cyto-kinesis 2
ENSMUSG00000056427.10	ENSMUSG00000056427	Slit3	protein_coding	chr11	35121224	35708507	+	7.94695e-06	0.000369267	1.09047	Slit3	slit homolog 3 (Drosophila)
ENSMUSG00000011256.16	ENSMUSG00000011256	Adam19	protein_coding	chr11	46055992	46147343	+	9.7788e-06	0.000407069	-1.05893	Adam19	a disintegrin and metallopeptidase domain 19 (meltrin beta)
ENSMUSG00000078922.9	ENSMUSG00000078922	Tgtp1	protein_coding	chr11	48985327	48994172	-	0.000505529	0.00463812	1.93557	Tgtp1	T cell specific GTPase 1
ENSMUSG00000078920.2	ENSMUSG00000078920	Ifi47	protein_coding	chr11	49076587	49096974	+	0.00122897	0.00838975	1.57234	Ifi47	interferon gamma inducible protein 47
ENSMUSG00000052563.13	ENSMUSG00000052563	D930048N14Rik	protein_coding	chr11	51650954	51657681	+	0.000188745	0.00244531	-1.27992	D930048N14Rik	RIKEN cDNA D930048N14 gene
ENSMUSG00000036264.9	ENSMUSG00000036264	Fstl4	protein_coding	chr11	52764634	53188538	+	0.000533649	0.00479707	1.25871	Fstl4	follistatin-like 4
ENSMUSG00000018387.12	ENSMUSG00000018387	Shroom1	protein_coding	chr11	53457205	53467766	+	9.89833e-05	0.00162454	-1.1397	Shroom1	shroom family member 1
ENSMUSG00000020268.13	ENSMUSG00000020268	Lyrm7	protein_coding	chr11	54826866	54860916	-	0.00152957	0.00976196	-1.42795	Lyrm7	LYR motif containing 7
ENSMUSG00000037243.17	ENSMUSG00000037243	Zfp692	protein_coding	chr11	58307069	58314627	+	6.07168e-06	0.000322691	-1.0123	Zfp692	zinc finger protein 692
ENSMUSG00000087347.1	ENSMUSG00000087347	1700047K16Rik	processed_transcript	chr11	58322988	58324439	+	0.000587973	0.00512258	1.52572	1700047K16Rik	RIKEN cDNA 1700047K16 gene
ENSMUSG00000013646.17	ENSMUSG00000013646	Sh3bp5l	protein_coding	chr11	58330724	58347728	+	1.51532e-07	5.14436e-05	-1.01676	Sh3bp5l	SH3 binding domain protein 5 like
ENSMUSG00000078851.4	ENSMUSG00000078851	Hist3h2a	protein_coding	chr11	58954685	58956830	+	2.17248e-05	0.000641905	-1.137	Hist3h2a	histone cluster 3, H2a
ENSMUSG00000042549.10	ENSMUSG00000042549	Map2k3os	antisense	chr11	60920917	60931867	-	0.00396506	0.0190137	-1.54896	Map2k3os	mitogen-activated protein kinase kinase 3, opposite strand
ENSMUSG00000090173.8	ENSMUSG00000090173	Fbxw10	protein_coding	chr11	62847069	62877465	+	0.00250742	0.0136667	-2.60633	Fbxw10	F-box and WD-40 domain protein 10
ENSMUSG00000048329.7	ENSMUSG00000048329	Mfsd6l	protein_coding	chr11	68556186	68558245	+	0.00642022	0.0268483	1.64986	Mfsd6l	major facilitator superfamily domain containing 6-like
ENSMUSG00000018740.14	ENSMUSG00000018740	Slc25a35	protein_coding	chr11	68968131	68974365	+	0.000267429	0.00306546	-1.46	Slc25a35	solute carrier family 25, member 35
ENSMUSG00000020895.14	ENSMUSG00000020895	Tmem107	protein_coding	chr11	69070806	69073293	+	0.000114899	0.00178131	-1.63264	Tmem107	transmembrane protein 107
ENSMUSG00000020893.17	ENSMUSG00000020893	Per1	protein_coding	chr11	69095217	69109960	+	2.84544e-10	2.36669e-06	1.36364	Per1	period circadian clock 1
ENSMUSG00000041189.9	ENSMUSG00000041189	Chrnb1	protein_coding	chr11	69784036	69795943	-	0.00100897	0.00732658	-1.50499	Chrnb1	cholinergic receptor, nicotinic, beta polypeptide 1 (muscle)
ENSMUSG00000046731.4	ENSMUSG00000046731	Kctd11	protein_coding	chr11	69878261	69881406	-	0.0054728	0.0237827	-1.37279	Kctd11	potassium channel tetramerisation domain containing 11
ENSMUSG00000020884.15	ENSMUSG00000020884	Asgr1	protein_coding	chr11	70054085	70057894	+	0.00316874	0.0161544	1.30754	Asgr1	asialoglycoprotein receptor 1
ENSMUSG00000085251.1	ENSMUSG00000085251	Gm12326	lincRNA	chr11	71739397	71740466	-	0.0140444	0.0469511	-2.34931	Gm12326	predicted gene 12326
ENSMUSG00000040554.10	ENSMUSG00000040554	Aipl1	protein_coding	chr11	72027963	72037509	-	0.00232006	0.0128991	2.94683	Aipl1	aryl hydrocarbon receptor-interacting protein-like 1
ENSMUSG00000045667.14	ENSMUSG00000045667	Smtnl2	protein_coding	chr11	72389164	72411713	-	2.94146e-08	2.62726e-05	2.26008	Smtnl2	smoothelin-like 2
ENSMUSG00000057778.14	ENSMUSG00000057778	Cyb5d2	protein_coding	chr11	72777232	72796142	-	1.4491e-07	5.06985e-05	-1.4787	Cyb5d2	cytochrome b5 domain containing 2
ENSMUSG00000020774.9	ENSMUSG00000020774	Aspa	protein_coding	chr11	73304992	73329596	-	3.20229e-06	0.000225372	-1.26048	Aspa	aspartoacylase
ENSMUSG00000050944.14	ENSMUSG00000050944	Efcab5	protein_coding	chr11	77089915	77188968	-	0.0011738	0.0081291	-1.30226	Efcab5	EF-hand calcium binding domain 5
ENSMUSG00000000686.11	ENSMUSG00000000686	Abhd15	protein_coding	chr11	77515121	77538607	+	0.00265923	0.0142617	1.17864	Abhd15	abhydrolase domain containing 15
ENSMUSG00000017453.4	ENSMUSG00000017453	Pipox	protein_coding	chr11	77880615	77894096	-	0.00656197	0.0272555	-1.1715	Pipox	pipecolic acid oxidase
ENSMUSG00000017405.14	ENSMUSG00000017405	Nek8	protein_coding	chr11	78166106	78176675	-	0.00198211	0.0115693	-1.18954	Nek8	NIMA (never in mitosis gene a)-related expressed kinase 8
ENSMUSG00000044122.14	ENSMUSG00000044122	Proca1	protein_coding	chr11	78193392	78205763	+	0.000351192	0.00364675	-1.45479	Proca1	protein interacting with cyclin A1
ENSMUSG00000002055.9	ENSMUSG00000002055	Spag5	protein_coding	chr11	78301529	78322457	+	2.57378e-05	0.000711093	-1.00784	Spag5	sperm associated antigen 5
ENSMUSG00000091523.1	ENSMUSG00000091523	AU040972	antisense	chr11	79481719	79484031	-	4.9564e-05	0.00105788	2.0232	AU040972	expressed sequence AU040972
ENSMUSG00000078763.2	ENSMUSG00000078763	Slfn1	protein_coding	chr11	83116849	83122670	+	0.0016429	0.0102128	-3.9682	Slfn1	schlafen 1
ENSMUSG00000000204.15	ENSMUSG00000000204	Slfn4	protein_coding	chr11	83175186	83190221	+	0.000424194	0.00412659	-2.76238	Slfn4	schlafen 4
ENSMUSG00000035085.5	ENSMUSG00000035085	1700020L24Rik	protein_coding	chr11	83437677	83441233	+	0.00917294	0.0345856	1.83995	1700020L24Rik	RIKEN cDNA 1700020L24 gene
ENSMUSG00000019122.8	ENSMUSG00000019122	Ccl9	protein_coding	chr11	83572919	83578636	-	3.73058e-05	0.000889085	-1.8269	Ccl9	chemokine (C-C motif) ligand 9
ENSMUSG00000018927.3	ENSMUSG00000018927	Ccl6	protein_coding	chr11	83587882	83593087	-	0.000105844	0.00169569	-2.91603	Ccl6	chemokine (C-C motif) ligand 6
ENSMUSG00000000982.5	ENSMUSG00000000982	Ccl3	protein_coding	chr11	83647844	83649355	-	0.000577983	0.0050684	2.34964	Ccl3	chemokine (C-C motif) ligand 3
ENSMUSG00000018930.3	ENSMUSG00000018930	Ccl4	protein_coding	chr11	83662584	83664683	+	0.00539799	0.0235476	1.48588	Ccl4	chemokine (C-C motif) ligand 4
ENSMUSG00000000983.13	ENSMUSG00000000983	Wfdc18	protein_coding	chr11	83709015	83711348	+	0.0110629	0.039551	1.75932	Wfdc18	WAP four-disulfide core domain 18
ENSMUSG00000082806.1	ENSMUSG00000082806	Rpl13-ps1	processed_pseudogene	chr11	85111126	85111793	-	2.45357e-05	0.000688281	4.2535	Rpl13-ps1	ribosomal protein L13, pseudogene 1
ENSMUSG00000018479.12	ENSMUSG00000018479	1700125H20Rik	protein_coding	chr11	85170404	85181145	+	0.00149231	0.00961074	2.64447	1700125H20Rik	RIKEN cDNA 1700125H20 gene
ENSMUSG00000020513.15	ENSMUSG00000020513	Tubd1	protein_coding	chr11	86544991	86567360	+	1.79277e-05	0.000579082	-2.72835	Tubd1	tubulin, delta 1
ENSMUSG00000007646.13	ENSMUSG00000007646	Rad51c	protein_coding	chr11	87376645	87404954	-	0.00128712	0.00866951	-1.32901	Rad51c	RAD51 paralog C
ENSMUSG00000070345.3	ENSMUSG00000070345	Hsf5	protein_coding	chr11	87617164	87659542	+	0.000100333	0.00163514	1.87549	Hsf5	heat shock transcription factor family member 5
ENSMUSG00000087373.7	ENSMUSG00000087373	Gm15892	lincRNA	chr11	88059066	88067476	+	3.17867e-05	0.000812245	1.37712	Gm15892	predicted gene 15892
ENSMUSG00000020865.16	ENSMUSG00000020865	Abcc3	protein_coding	chr11	94343295	94392997	-	0.00243722	0.0133756	-1.40864	Abcc3	ATP-binding cassette, sub-family C (CFTR/MRP), member 3
ENSMUSG00000001508.15	ENSMUSG00000001508	Sgca	protein_coding	chr11	94962791	94976327	-	0.00356465	0.0175698	1.41283	Sgca	sarcoglycan, alpha (dystrophin-associated glycoprotein)
ENSMUSG00000038811.13	ENSMUSG00000038811	Gngt2	protein_coding	chr11	95837216	95845734	+	0.00224141	0.0125626	-1.19964	Gngt2	guanine nucleotide binding protein (G protein), gamma transducing activity polypeptide 2
ENSMUSG00000081249.3	ENSMUSG00000081249	Gm11517	processed_pseudogene	chr11	96795439	96795825	-	0.0002981	0.00327104	1.84212	Gm11517	predicted gene 11517
ENSMUSG00000085307.1	ENSMUSG00000085307	Gm11525	antisense	chr11	96918941	96922493	-	0.000246182	0.00293106	1.95366	Gm11525	predicted gene 11525
ENSMUSG00000070337.4	ENSMUSG00000070337	Gpr179	protein_coding	chr11	97332109	97352077	-	4.37079e-05	0.000979436	-1.98256	Gpr179	G protein-coupled receptor 179
ENSMUSG00000087042.1	ENSMUSG00000087042	Gm11611	sense_intronic	chr11	97519612	97521895	-	9.17039e-05	0.00155188	1.19529	Gm11611	predicted gene 11611
ENSMUSG00000084890.1	ENSMUSG00000084890	A830036E02Rik	antisense	chr11	99416956	99425497	+	0.00720899	0.029086	-1.2076	A830036E02Rik	RIKEN cDNA A830036E02 gene
ENSMUSG00000091478.2	ENSMUSG00000091478	Gm10039	processed_pseudogene	chr11	100361716	100362126	-	0.0139761	0.0467977	1.76718	Gm10039	predicted pseudogene 10039
ENSMUSG00000006784.14	ENSMUSG00000006784	Ttc25	protein_coding	chr11	100545607	100572568	+	0.0137779	0.0462742	-1.05331	Ttc25	tetratricopeptide repeat domain 25
ENSMUSG00000017747.13	ENSMUSG00000017747	Ghdc	protein_coding	chr11	100766032	100770957	-	0.000278992	0.00314086	-1.3384	Ghdc	GH3 domain containing
ENSMUSG00000019303.14	ENSMUSG00000019303	Psmc3ip	protein_coding	chr11	101091823	101095436	-	0.00104945	0.00752481	1.7494	Psmc3ip	proteasome (prosome, macropain) 26S subunit, ATPase 3, interacting protein
ENSMUSG00000020945.13	ENSMUSG00000020945	Lyzl6	protein_coding	chr11	103631070	103638890	-	0.000993599	0.00726528	3.91079	Lyzl6	lysozyme-like 6
ENSMUSG00000000125.5	ENSMUSG00000000125	Wnt3	protein_coding	chr11	103774150	103817957	+	2.058e-07	5.61226e-05	1.33458	Wnt3	wingless-type MMTV integration site family, member 3
ENSMUSG00000020689.4	ENSMUSG00000020689	Itgb3	protein_coding	chr11	104608000	104670476	+	0.00166175	0.010284	-1.11309	Itgb3	integrin beta 3
ENSMUSG00000001983.7	ENSMUSG00000001983	Taco1	protein_coding	chr11	106066061	106073612	+	0.00201241	0.0116765	-1.09409	Taco1	translational activator of mitochondrially encoded cytochrome c oxidase I
ENSMUSG00000020712.11	ENSMUSG00000020712	Tcam1	protein_coding	chr11	106276672	106288745	+	0.00439229	0.0203696	2.03653	Tcam1	testicular cell adhesion molecule 1
ENSMUSG00000001029.15	ENSMUSG00000001029	Icam2	protein_coding	chr11	106377656	106388075	-	0.000380441	0.00385127	-1.2373	Icam2	intercellular adhesion molecule 2
ENSMUSG00000020614.13	ENSMUSG00000020614	Fam20a	protein_coding	chr11	109669749	109722279	-	6.0498e-06	0.000322559	-1.19989	Fam20a	family with sequence similarity 20, member A
ENSMUSG00000041797.7	ENSMUSG00000041797	Abca9	protein_coding	chr11	110100749	110168196	-	0.000407377	0.00402418	-1.81172	Abca9	ATP-binding cassette, sub-family A (ABC1), member 9
ENSMUSG00000082272.1	ENSMUSG00000082272	Gm11675	processed_pseudogene	chr11	111276100	111276931	+	0.00222574	0.0124956	1.94288	Gm11675	predicted gene 11675
ENSMUSG00000087064.1	ENSMUSG00000087064	Sap30bpos	antisense	chr11	115946450	115952105	-	0.0019672	0.0115091	-1.63305	Sap30bpos	SAP30 binding protein, opposite strand
ENSMUSG00000085511.1	ENSMUSG00000085511	Gm11738	antisense	chr11	118114855	118118279	+	1.94462e-05	0.000602027	3.31455	Gm11738	predicted gene 11738
ENSMUSG00000085207.1	ENSMUSG00000085207	Gm11767	antisense	chr11	119935803	119942698	-	0.00275342	0.014628	-2.43836	Gm11767	predicted gene 11767
ENSMUSG00000025380.2	ENSMUSG00000025380	Fscn2	protein_coding	chr11	120361534	120368168	+	0.00136345	0.00901469	1.85273	Fscn2	fascin actin-bundling protein 2
ENSMUSG00000078249.5	ENSMUSG00000078249	Hmga1-rs1	protein_coding	chr11	120762794	120764419	+	0.0040803	0.0193963	3.61991	Hmga1-rs1	high mobility group AT-hook I, related sequence 1
ENSMUSG00000025161.16	ENSMUSG00000025161	Slc16a3	protein_coding	chr11	120948480	120960868	+	0.0087572	0.0334597	-1.22587	Slc16a3	solute carrier family 16 (monocarboxylic acid transporters), member 3
ENSMUSG00000039253.7	ENSMUSG00000039253	Fn3krp	protein_coding	chr11	121421401	121431288	+	1.10978e-05	0.000427986	-1.26174	Fn3krp	fructosamine 3 kinase related protein
ENSMUSG00000079177.2	ENSMUSG00000079177	Fam228a	protein_coding	chr12	4713817	4738383	-	0.000670669	0.0055755	-2.02766	Fam228a	family with sequence similarity 228, member A
ENSMUSG00000037336.14	ENSMUSG00000037336	Mfsd2b	protein_coding	chr12	4862440	4874359	-	0.000349623	0.00363318	1.3717	Mfsd2b	major facilitator superfamily domain containing 2B
ENSMUSG00000037735.7	ENSMUSG00000037735	2810032G03Rik	lincRNA	chr12	5375870	5416631	+	0.000931895	0.00693729	-1.05902	2810032G03Rik	RIKEN cDNA 2810032G03 gene
ENSMUSG00000045679.13	ENSMUSG00000045679	Pqlc3	protein_coding	chr12	16988648	17000408	-	0.00144505	0.00939734	-1.53262	Pqlc3	PQ loop repeat containing
ENSMUSG00000020646.16	ENSMUSG00000020646	Mboat2	protein_coding	chr12	24831599	24960301	+	2.88098e-05	0.000757431	1.01956	Mboat2	membrane bound O-acyltransferase domain containing 2
ENSMUSG00000020641.15	ENSMUSG00000020641	Rsad2	protein_coding	chr12	26442753	26456452	-	5.32695e-05	0.00111045	1.83763	Rsad2	radical S-adenosyl methionine domain containing 2
ENSMUSG00000036655.7	ENSMUSG00000036655	Colec11	protein_coding	chr12	28594173	28623290	-	0.0104483	0.0378336	1.35443	Colec11	collectin sub-family member 11
ENSMUSG00000020673.14	ENSMUSG00000020673	Tpo	protein_coding	chr12	30054659	30132624	-	0.00420417	0.0197952	-1.68429	Tpo	thyroid peroxidase
ENSMUSG00000085472.1	ENSMUSG00000085472	Gm15691	antisense	chr12	30059657	30062113	+	0.000660302	0.00552244	3.71819	Gm15691	predicted gene 15691
ENSMUSG00000044573.14	ENSMUSG00000044573	Acp1	protein_coding	chr12	30893326	30911612	-	8.69676e-06	0.000382912	1.00424	Acp1	acid phosphatase 1, soluble
ENSMUSG00000020573.16	ENSMUSG00000020573	Pik3cg	protein_coding	chr12	32173473	32208659	-	0.0140544	0.0469627	-1.0454	Pik3cg	phosphoinositide-3-kinase, catalytic, gamma polypeptide
ENSMUSG00000045930.2	ENSMUSG00000045930	Clec14a	protein_coding	chr12	58264720	58269258	-	1.9072e-05	0.000595239	1.39839	Clec14a	C-type lectin domain family 14, member a
ENSMUSG00000051890.13	ENSMUSG00000051890	Klhdc1	protein_coding	chr12	69241176	69284632	+	9.77011e-07	0.000116443	-1.23157	Klhdc1	kelch domain containing 1
ENSMUSG00000085622.8	ENSMUSG00000085622	3110056K07Rik	antisense	chr12	70991615	71015832	-	0.00168134	0.0103398	-1.17425	3110056K07Rik	RIKEN cDNA 3110056K07 gene
ENSMUSG00000071265.9	ENSMUSG00000071265	1700086L19Rik	lincRNA	chr12	74284281	74295945	+	1.03044e-05	0.000416925	1.30741	1700086L19Rik	RIKEN cDNA 1700086L19 gene
ENSMUSG00000032705.8	ENSMUSG00000032705	Exd2	protein_coding	chr12	80463095	80498135	+	9.4427e-07	0.000115204	-1.09156	Exd2	exonuclease 3'-5' domain containing 2
ENSMUSG00000021131.13	ENSMUSG00000021131	Erh	protein_coding	chr12	80634022	80644341	-	3.22632e-05	0.000821897	1.38449	Erh	enhancer of rudimentary homolog (Drosophila)
ENSMUSG00000098128.1	ENSMUSG00000098128	Gm3693	antisense	chr12	81228284	81243258	+	0.000266225	0.00306546	-4.01228	Gm3693	predicted gene 3693
ENSMUSG00000090935.10	ENSMUSG00000090935	Synj2bp	protein_coding	chr12	81497941	81532911	-	7.61219e-06	0.000360766	-1.28921	Synj2bp	synaptojanin 2 binding protein
ENSMUSG00000008438.3	ENSMUSG00000008438	Adam21	protein_coding	chr12	81558584	81568474	-	0.00271176	0.0144816	1.03682	Adam21	a disintegrin and metallopeptidase domain 21
ENSMUSG00000021234.9	ENSMUSG00000021234	Fam161b	protein_coding	chr12	84345309	84361833	-	5.48432e-05	0.00113331	-1.22916	Fam161b	family with sequence similarity 161, member B
ENSMUSG00000057265.12	ENSMUSG00000057265	Bbof1	protein_coding	chr12	84409071	84433780	+	0.00144775	0.0094028	-1.06616	Bbof1	basal body orientation factor 1
ENSMUSG00000093629.1	ENSMUSG00000093629	Prox2os	antisense	chr12	85086374	85088228	+	0.0011023	0.00782287	-1.54443	Prox2os	prospero homeobox 2 opposite strand
ENSMUSG00000072919.3	ENSMUSG00000072919	Noxred1	protein_coding	chr12	87221255	87233556	-	0.0103539	0.0375736	-2.72223	Noxred1	NADP+ dependent oxidoreductase domain containing 1
ENSMUSG00000007682.5	ENSMUSG00000007682	Dio2	protein_coding	chr12	90724554	90738438	-	8.87578e-08	4.12507e-05	1.95865	Dio2	deiodinase, iodothyronine, type II
ENSMUSG00000021886.6	ENSMUSG00000021886	Gpr65	protein_coding	chr12	98268635	98276624	+	0.00940275	0.0351652	-1.10145	Gpr65	G-protein coupled receptor 65
ENSMUSG00000021185.15	ENSMUSG00000021185	9030617O03Rik	protein_coding	chr12	100779057	100896981	+	0.00681648	0.0279981	-1.01578	9030617O03Rik	RIKEN cDNA 9030617O03 gene
ENSMUSG00000047415.11	ENSMUSG00000047415	Gpr68	protein_coding	chr12	100876682	100908198	-	0.00156752	0.00992005	-1.43155	Gpr68	G protein-coupled receptor 68
ENSMUSG00000064215.13	ENSMUSG00000064215	Ifi27	protein_coding	chr12	103434211	103440239	+	8.34203e-06	0.00037669	-1.1072	Ifi27	interferon, alpha-inducible protein 27
ENSMUSG00000079017.3	ENSMUSG00000079017	Ifi27l2a	protein_coding	chr12	103442167	103443680	-	0.00280076	0.0148048	-2.40738	Ifi27l2a	interferon, alpha-inducible protein 27 like 2A
ENSMUSG00000097788.1	ENSMUSG00000097788	Gm16596	lincRNA	chr12	108536400	108555614	-	0.0126784	0.0436657	-1.00286	Gm16596	predicted gene, 16596
ENSMUSG00000091498.4	ENSMUSG00000091498	Mpc1-ps	processed_pseudogene	chr12	110858565	110858894	-	0.00147489	0.00953871	1.15425	Mpc1-ps	mitochondrial pyruvate carrier 1, pseudogene
ENSMUSG00000021278.6	ENSMUSG00000021278	Amn	protein_coding	chr12	111271111	111276426	+	4.03598e-06	0.000257236	1.47401	Amn	amnionless
ENSMUSG00000052160.6	ENSMUSG00000052160	Pld4	protein_coding	chr12	112760655	112768986	+	0.00154447	0.00983337	-1.32269	Pld4	phospholipase D family, member 4
ENSMUSG00000097476.1	ENSMUSG00000097476	Gm26583	lincRNA	chr12	112946363	112950512	-	0.0080849	0.0315932	3.25491	Gm26583	predicted gene, 26583
ENSMUSG00000018581.15	ENSMUSG00000018581	Dnah11	protein_coding	chr12	117877982	118199043	-	0.00104254	0.00749468	-1.65945	Dnah11	dynein, axonemal, heavy chain 11
ENSMUSG00000044988.7	ENSMUSG00000044988	Ucn3	protein_coding	chr13	3940688	3945349	-	0.0100416	0.0368176	1.92328	Ucn3	urocortin 3
ENSMUSG00000012429.8	ENSMUSG00000012429	Mplkip	protein_coding	chr13	17695413	17699105	+	2.19514e-06	0.000179883	-1.53085	Mplkip	M-phase specific PLK1 intereacting protein
ENSMUSG00000055313.14	ENSMUSG00000055313	Pgbd1	protein_coding	chr13	21421275	21441058	-	0.00349185	0.0173757	-1.68949	Pgbd1	piggyBac transposable element derived 1
ENSMUSG00000006179.8	ENSMUSG00000006179	Prss16	protein_coding	chr13	22002176	22009742	-	0.00167993	0.0103349	-2.93046	Prss16	protease, serine 16 (thymus)
ENSMUSG00000000706.15	ENSMUSG00000000706	Btn1a1	protein_coding	chr13	23456992	23465901	-	0.000933122	0.00693729	-3.52807	Btn1a1	butyrophilin, subfamily 1, member A1
ENSMUSG00000076431.4	ENSMUSG00000076431	Sox4	protein_coding	chr13	28948919	28953713	-	8.16367e-11	1.35803e-06	2.08641	Sox4	SRY (sex determining region Y)-box 4
ENSMUSG00000086363.7	ENSMUSG00000086363	A330102I10Rik	lincRNA	chr13	29014399	29040336	+	0.000630368	0.0053484	-1.51901	A330102I10Rik	RIKEN cDNA A330102I10 gene
ENSMUSG00000042842.10	ENSMUSG00000042842	Serpinb6b	protein_coding	chr13	32965209	32979067	+	0.0142486	0.0474336	-2.1431	Serpinb6b	serine (or cysteine) peptidase inhibitor, clade B, member 6b
ENSMUSG00000045827.10	ENSMUSG00000045827	Serpinb9	protein_coding	chr13	33003250	33017957	+	6.69943e-06	0.000339154	-1.07884	Serpinb9	serine (or cysteine) peptidase inhibitor, clade B, member 9
ENSMUSG00000058672.6	ENSMUSG00000058672	Tubb2a	protein_coding	chr13	34074301	34078008	-	1.4629e-07	5.06985e-05	1.03638	Tubb2a	tubulin, beta 2A class IIA
ENSMUSG00000039109.15	ENSMUSG00000039109	F13a1	protein_coding	chr13	36867178	37050244	-	3.81521e-05	0.000902787	-2.10402	F13a1	coagulation factor XIII, A1 subunit
ENSMUSG00000021388.13	ENSMUSG00000021388	Aspn	protein_coding	chr13	49544443	49567557	+	0.00838251	0.032406	-1.04917	Aspn	asporin
ENSMUSG00000034987.3	ENSMUSG00000034987	Hrh2	protein_coding	chr13	54192129	54222432	+	0.00236304	0.013085	1.55824	Hrh2	histamine receptor H2
ENSMUSG00000025877.14	ENSMUSG00000025877	Hk3	protein_coding	chr13	55005985	55021385	-	0.00398581	0.0190913	-2.16323	Hk3	hexokinase 3
ENSMUSG00000049625.5	ENSMUSG00000049625	Tifab	protein_coding	chr13	56173703	56178885	-	0.0120811	0.0422114	-1.31213	Tifab	TRAF-interacting protein with forkhead-associated domain, family member B
ENSMUSG00000094942.7	ENSMUSG00000094942	Gm3604	protein_coding	chr13	62368328	62383177	-	0.00685426	0.0281047	1.58608	Gm3604	predicted gene 3604
ENSMUSG00000072066.6	ENSMUSG00000072066	6720489N17Rik	protein_coding	chr13	62603013	62624182	-	0.00920902	0.0346637	-1.07818	6720489N17Rik	RIKEN cDNA 6720489N17 gene
ENSMUSG00000069805.10	ENSMUSG00000069805	Fbp1	protein_coding	chr13	62864753	62888282	-	0.00050781	0.0046491	-1.54114	Fbp1	fructose bisphosphatase 1
ENSMUSG00000021461.16	ENSMUSG00000021461	Fancc	protein_coding	chr13	63304709	63497278	-	0.000717368	0.00582686	-1.04852	Fancc	Fanconi anemia, complementation group C
ENSMUSG00000090641.1	ENSMUSG00000090641	Zfp712	protein_coding	chr13	67038594	67061170	-	0.00121176	0.00830989	-1.23618	Zfp712	zinc finger protein 712
ENSMUSG00000078995.9	ENSMUSG00000078995	Zfp456	protein_coding	chr13	67362113	67375810	-	0.00502516	0.0223931	-2.7247	Zfp456	zinc finger protein 456
ENSMUSG00000071291.10	ENSMUSG00000071291	Zfp58	protein_coding	chr13	67490167	67500555	-	0.00131137	0.00876348	-1.01087	Zfp58	zinc finger protein 58
ENSMUSG00000044081.7	ENSMUSG00000044081	Zfp85os	antisense	chr13	67729262	67756838	+	0.00850249	0.0327887	-1.70068	Zfp85os	zinc finger protein 85, opposite strand
ENSMUSG00000090659.8	ENSMUSG00000090659	Zfp493	protein_coding	chr13	67779754	67792512	+	0.00203526	0.0117639	-2.43236	Zfp493	zinc finger protein 493
ENSMUSG00000066407.3	ENSMUSG00000066407	Gm10263	protein_coding	chr13	73317844	73318143	+	0.00483113	0.0217912	1.27424	Gm10263	predicted gene 10263
ENSMUSG00000021607.8	ENSMUSG00000021607	Mrpl36	protein_coding	chr13	73331009	73332175	+	1.55039e-06	0.000150393	-1.02012	Mrpl36	mitochondrial ribosomal protein L36
ENSMUSG00000074800.3	ENSMUSG00000074800	Gm4149	pseudogene	chr13	75644864	75645226	+	0.00324394	0.0164018	1.01531	Gm4149	predicted pseudogene 4149
ENSMUSG00000045509.5	ENSMUSG00000045509	Gpr150	protein_coding	chr13	76054851	76056996	-	0.0115553	0.0407854	-1.15413	Gpr150	G protein-coupled receptor 150
ENSMUSG00000097793.1	ENSMUSG00000097793	Gm17259	lincRNA	chr13	81778773	81783749	-	0.00308325	0.01584	-1.92355	Gm17259	predicted gene, 17259
ENSMUSG00000097265.1	ENSMUSG00000097265	Gm26803	lincRNA	chr13	83723442	83729582	-	0.00336835	0.0168925	1.41425	Gm26803	predicted gene, 26803
ENSMUSG00000097292.2	ENSMUSG00000097292	A230107N01Rik	antisense	chr13	84219581	84222175	-	0.000457661	0.004338	-2.90131	A230107N01Rik	RIKEN cDNA A230107N01 gene
ENSMUSG00000097182.2	ENSMUSG00000097182	A830009L08Rik	lincRNA	chr13	91368990	91388085	-	0.0131875	0.0449905	-1.09997	A830009L08Rik	RIKEN cDNA A830009L08 gene
ENSMUSG00000078941.9	ENSMUSG00000078941	Ak6	protein_coding	chr13	100650979	100666359	+	2.19597e-05	0.000646246	-1.18698	Ak6	adenylate kinase 6
ENSMUSG00000068758.7	ENSMUSG00000068758	Il3ra	protein_coding	chr14	14346495	14355490	+	0.000405403	0.00400944	-1.46128	Il3ra	interleukin 3 receptor, alpha chain
ENSMUSG00000039376.13	ENSMUSG00000039376	Synpo2l	protein_coding	chr14	20658946	20668354	-	0.000161963	0.00221537	2.11682	Synpo2l	synaptopodin 2-like
ENSMUSG00000087535.1	ENSMUSG00000087535	Zmiz1os1	antisense	chr14	25455737	25461128	-	0.00695388	0.028422	-2.0105	Zmiz1os1	Zmiz1 opposite strand 1
ENSMUSG00000040651.8	ENSMUSG00000040651	Fam208a	protein_coding	chr14	27428847	27483552	+	1.43539e-05	0.000499534	-1.01151	Fam208a	family with sequence similarity 208, member A
ENSMUSG00000021922.15	ENSMUSG00000021922	Itih4	protein_coding	chr14	30886476	30901981	+	0.000615997	0.00526001	2.55135	Itih4	inter alpha-trypsin inhibitor, heavy chain 4
ENSMUSG00000006522.15	ENSMUSG00000006522	Itih3	protein_coding	chr14	30908573	30923760	-	4.90923e-06	0.000287553	-1.52161	Itih3	inter-alpha trypsin inhibitor, heavy chain 3
ENSMUSG00000077212.1	ENSMUSG00000077212	Snord69	snoRNA	chr14	31014287	31014366	-	0.000380612	0.00385127	1.87402	Snord69	small nucleolar RNA, C/D box 69
ENSMUSG00000021906.13	ENSMUSG00000021906	Oxnad1	protein_coding	chr14	32085374	32103202	+	1.30237e-06	0.000137043	-1.28882	Oxnad1	oxidoreductase NAD-binding domain containing 1
ENSMUSG00000092837.1	ENSMUSG00000092837	Rpph1	ribozyme	chr14	50807449	50807767	-	2.09725e-06	0.000176592	2.43047	Rpph1	ribonuclease P RNA component H1
ENSMUSG00000006281.7	ENSMUSG00000006281	Tep1	protein_coding	chr14	50824062	50870560	-	9.84607e-05	0.00162171	-1.25216	Tep1	telomerase associated protein 1
ENSMUSG00000006289.14	ENSMUSG00000006289	Osgep	protein_coding	chr14	50906478	50924893	-	8.98081e-06	0.000389052	-1.04318	Osgep	O-sialoglycoprotein endopeptidase
ENSMUSG00000072572.8	ENSMUSG00000072572	Slc39a2	protein_coding	chr14	51892889	51896745	+	0.0019248	0.0113222	-1.83927	Slc39a2	solute carrier family 39 (zinc transporter), member 2
ENSMUSG00000040721.9	ENSMUSG00000040721	Zfhx2	protein_coding	chr14	55060262	55092324	-	2.32437e-05	0.000666654	-1.04884	Zfhx2	zinc finger homeobox 2
ENSMUSG00000093452.3	ENSMUSG00000093452	Zfhx2os	antisense	chr14	55073091	55075874	+	0.00957201	0.0356141	-1.11484	Zfhx2os	zinc finger homeobox 2, opposite strand
ENSMUSG00000022220.13	ENSMUSG00000022220	Adcy4	protein_coding	chr14	55769058	55784042	-	7.48137e-05	0.00136933	-1.42907	Adcy4	adenylate cyclase 4
ENSMUSG00000021965.2	ENSMUSG00000021965	Ska3	protein_coding	chr14	57806561	57826163	-	0.0012762	0.00864047	1.70339	Ska3	spindle and kinetochore associated complex subunit 3
ENSMUSG00000097303.1	ENSMUSG00000097303	3110083C13Rik	lincRNA	chr14	57999323	58003695	+	0.00432963	0.0201973	-2.94045	3110083C13Rik	RIKEN cDNA 3110083C13 gene
ENSMUSG00000021928.8	ENSMUSG00000021928	Ebpl	protein_coding	chr14	61339763	61360445	-	5.6982e-07	8.6849e-05	-1.03314	Ebpl	emopamil binding protein-like
ENSMUSG00000097589.9	ENSMUSG00000097589	Dleu2	processed_transcript	chr14	61602839	61682373	-	8.51772e-05	0.00148524	-1.72331	Dleu2	deleted in lymphocytic leukemia, 2
ENSMUSG00000098088.1	ENSMUSG00000098088	Gm26916	lincRNA	chr14	61629484	61630414	+	0.00231231	0.0128733	3.11476	Gm26916	predicted gene, 26916
ENSMUSG00000097545.7	ENSMUSG00000097545	Mir124a-1hg	lincRNA	chr14	64587331	64593961	+	1.72082e-06	0.000157285	-1.35547	Mir124a-1hg	Mir124-1 host gene (non-protein coding)
ENSMUSG00000022040.7	ENSMUSG00000022040	Ephx2	protein_coding	chr14	66084377	66124500	-	9.63404e-06	0.000403683	-1.12108	Ephx2	epoxide hydrolase 2, cytoplasmic
ENSMUSG00000022101.5	ENSMUSG00000022101	Fgf17	protein_coding	chr14	70636205	70642268	-	0.00312346	0.0159775	1.03605	Fgf17	fibroblast growth factor 17
ENSMUSG00000068015.6	ENSMUSG00000068015	Lrch1	protein_coding	chr14	74754674	74947877	-	0.000100178	0.00163514	-1.04003	Lrch1	leucine-rich repeats and calponin homology (CH) domain containing 1
ENSMUSG00000097172.1	ENSMUSG00000097172	4930444M15Rik	lincRNA	chr14	76514558	76520855	-	9.66017e-05	0.00160376	2.90455	4930444M15Rik	RIKEN cDNA 4930444M15 gene
ENSMUSG00000045655.9	ENSMUSG00000045655	Fam216b	protein_coding	chr14	78081021	78089007	-	0.00664512	0.0275253	-2.92894	Fam216b	family with sequence similarity 216, member B
ENSMUSG00000022018.7	ENSMUSG00000022018	Rgcc	protein_coding	chr14	79288756	79301645	-	6.61874e-06	0.000337739	1.25635	Rgcc	regulator of cell cycle
ENSMUSG00000022025.13	ENSMUSG00000022025	Lect1	protein_coding	chr14	79637690	79662170	-	0.0101003	0.0369351	-1.28735	Lect1	leukocyte cell derived chemotaxin 1
ENSMUSG00000050505.7	ENSMUSG00000050505	Pcdh20	protein_coding	chr14	88464743	88471396	-	6.85113e-06	0.000344316	-1.00011	Pcdh20	protocadherin 20
ENSMUSG00000033166.10	ENSMUSG00000033166	Dis3	protein_coding	chr14	99076634	99099770	-	1.07701e-05	0.00042455	1.04188	Dis3	DIS3 homolog, exosome endoribonuclease and 3'-5' exoribonuclease
ENSMUSG00000053465.5	ENSMUSG00000053465	Hs6st3	protein_coding	chr14	119138415	119869594	+	0.0111413	0.0397363	1.6809	Hs6st3	heparan sulfate 6-O-sulfotransferase 3
ENSMUSG00000075465.2	ENSMUSG00000075465	Gm10837	protein_coding	chr14	122490586	122492121	+	0.00890308	0.0338753	1.93827	Gm10837	predicted gene 10837
ENSMUSG00000087221.3	ENSMUSG00000087221	BC037032	processed_transcript	chr15	4020114	4027405	-	0.00432057	0.0201663	2.25943	BC037032	cDNA Sequence BC037032
ENSMUSG00000060735.4	ENSMUSG00000060735	Rxfp3	protein_coding	chr15	11033717	11037991	-	0.00674369	0.0278021	-1.05139	Rxfp3	relaxin family peptide receptor 3
ENSMUSG00000039385.4	ENSMUSG00000039385	Cdh6	protein_coding	chr15	13034200	13173639	-	0.00071621	0.0058203	1.42568	Cdh6	cadherin 6
ENSMUSG00000039065.10	ENSMUSG00000039065	Fam173b	protein_coding	chr15	31601852	31621227	+	7.50713e-05	0.00137037	-1.41644	Fam173b	family with sequence similarity 173, member B
ENSMUSG00000056332.4	ENSMUSG00000056332	Gm16294	lincRNA	chr15	40511322	40527277	-	0.000456708	0.00433144	-2.21818	Gm16294	predicted gene 16294
ENSMUSG00000038760.13	ENSMUSG00000038760	Trhr	protein_coding	chr15	44196135	44235912	+	0.0069821	0.0285024	-1.09767	Trhr	thyrotropin releasing hormone receptor
ENSMUSG00000038736.9	ENSMUSG00000038736	Nudcd1	protein_coding	chr15	44375227	44428307	-	1.33614e-05	0.000477916	-1.04082	Nudcd1	NudC domain containing 1
ENSMUSG00000037085.7	ENSMUSG00000037085	Trmt12	protein_coding	chr15	58872649	58876781	+	1.12599e-05	0.000428624	-1.26035	Trmt12	tRNA methyltranferase 12
ENSMUSG00000013846.9	ENSMUSG00000013846	St3gal1	protein_coding	chr15	67102875	67113992	-	0.000242246	0.00289702	-1.01381	St3gal1	ST3 beta-galactoside alpha-2,3-sialyltransferase 1
ENSMUSG00000069996.2	ENSMUSG00000069996	Gm7125	processed_pseudogene	chr15	68876790	68877062	+	0.00767814	0.0305272	1.29322	Gm7125	predicted pseudogene 7125
ENSMUSG00000036661.13	ENSMUSG00000036661	Dennd3	protein_coding	chr15	73512560	73572242	+	5.66551e-06	0.000309003	1.00492	Dennd3	DENN/MADD domain containing 3
ENSMUSG00000022598.6	ENSMUSG00000022598	Psca	protein_coding	chr15	74714839	74717069	+	0.0121851	0.0424591	1.33076	Psca	prostate stem cell antigen
ENSMUSG00000075605.3	ENSMUSG00000075605	2300005B03Rik	protein_coding	chr15	74742764	74746693	-	0.00236451	0.013085	3.7925	Slurp2	secreted Ly6/Plaur domain containing 2
ENSMUSG00000044678.11	ENSMUSG00000044678	Ly6k	protein_coding	chr15	74796874	74799986	-	0.00131127	0.00876348	3.02341	Ly6k	lymphocyte antigen 6 complex, locus K
ENSMUSG00000022574.6	ENSMUSG00000022574	Naprt	protein_coding	chr15	75890964	75894481	-	1.53942e-05	0.00051809	-1.37412	Naprt	nicotinate phosphoribosyltransferase
ENSMUSG00000033576.11	ENSMUSG00000033576	Apol6	protein_coding	chr15	77044729	77057107	+	0.00870843	0.0333022	1.84912	Apol6	apolipoprotein L 6
ENSMUSG00000071715.11	ENSMUSG00000071715	Ncf4	protein_coding	chr15	78244801	78262580	+	0.00401638	0.0191825	-1.12722	Ncf4	neutrophil cytosolic factor 4
ENSMUSG00000042564.12	ENSMUSG00000042564	Fam227a	protein_coding	chr15	79609576	79658956	-	0.000252202	0.00296284	-1.12381	Fam227a	family with sequence similarity 227, member A
ENSMUSG00000009585.17	ENSMUSG00000009585	Apobec3	protein_coding	chr15	79891659	79915906	+	5.23573e-05	0.0010997	-1.99211	Apobec3	apolipoprotein B mRNA editing enzyme, catalytic polypeptide 3
ENSMUSG00000097613.1	ENSMUSG00000097613	Gm17597	lincRNA	chr15	81800791	81802613	-	0.010069	0.0368695	-1.2663	Gm17597	predicted gene, 17597
ENSMUSG00000068101.10	ENSMUSG00000068101	Cenpm	protein_coding	chr15	82233779	82244747	-	0.0095497	0.0355779	-1.41543	Cenpm	centromere protein M
ENSMUSG00000097301.1	ENSMUSG00000097301	AW121686	lincRNA	chr15	82982870	82989134	+	0.00629546	0.0264993	-1.7778	AW121686	expressed sequence AW121686
ENSMUSG00000022385.10	ENSMUSG00000022385	Gtse1	protein_coding	chr15	85859707	85876572	+	0.000566949	0.00500329	1.66471	Gtse1	G two S phase expressed protein 1
ENSMUSG00000022622.4	ENSMUSG00000022622	Acr	protein_coding	chr15	89568326	89574585	+	0.00184298	0.0110201	1.04492	Acr	acrosin prepropeptide
ENSMUSG00000067870.5	ENSMUSG00000067870	Rpl31-ps8	processed_pseudogene	chr15	90764279	90764656	-	0.00162477	0.0101342	1.06574	Rpl31-ps8	ribosomal protein L31, pseudogene 8
ENSMUSG00000059883.16	ENSMUSG00000059883	Irak4	protein_coding	chr15	94543643	94581815	+	0.00093342	0.00693729	-1.2135	Irak4	interleukin-1 receptor-associated kinase 4
ENSMUSG00000022468.11	ENSMUSG00000022468	Endou	protein_coding	chr15	97711019	97731405	-	3.35631e-05	0.000842661	1.1694	Endou	endonuclease, polyU-specific
ENSMUSG00000022996.14	ENSMUSG00000022996	Wnt10b	protein_coding	chr15	98771753	98778150	-	2.00341e-07	5.61226e-05	2.30697	Wnt10b	wingless-type MMTV integration site family, member 10B
ENSMUSG00000100084.1	ENSMUSG00000100084	2310068J16Rik	antisense	chr15	99972164	99973287	-	0.00934862	0.0350021	1.27972	2310068J16Rik	RIKEN cDNA 2310068J16 gene
ENSMUSG00000054619.6	ENSMUSG00000054619	Mettl7a1	protein_coding	chr15	100304817	100314348	+	5.19437e-05	0.00109655	-1.25907	Mettl7a1	methyltransferase like 7A1
ENSMUSG00000097827.1	ENSMUSG00000097827	5330439K02Rik	lincRNA	chr15	100459740	100468691	-	0.00959575	0.0356705	-1.97072	5330439K02Rik	RIKEN cDNA 5330439K02 gene
ENSMUSG00000098112.7	ENSMUSG00000098112	Bin2	protein_coding	chr15	100641077	100669553	-	0.00341596	0.0170744	-1.42876	Bin2	bridging integrator 2
ENSMUSG00000000530.16	ENSMUSG00000000530	Acvrl1	protein_coding	chr15	101128522	101145336	+	9.25212e-05	0.00155778	-1.03869	Acvrl1	activin A receptor, type II-like 1
ENSMUSG00000097915.1	ENSMUSG00000097915	A330009N23Rik	lincRNA	chr15	101221196	101224121	-	4.00971e-07	7.49456e-05	-1.43839	A330009N23Rik	RIKEN cDNA A330009N23 gene
ENSMUSG00000049871.13	ENSMUSG00000049871	Nlrc3	protein_coding	chr16	3945007	3976632	-	0.00127401	0.00863265	-2.67574	Nlrc3	NLR family, CARD domain containing 3
ENSMUSG00000051669.5	ENSMUSG00000051669	AU021092	protein_coding	chr16	5211828	5222299	-	0.00550852	0.0239153	-2.0379	AU021092	expressed sequence AU021092
ENSMUSG00000022544.13	ENSMUSG00000022544	Eef2kmt	protein_coding	chr16	5244152	5255983	-	0.000527819	0.00476154	-1.39309	Eef2kmt	eukaryotic elongation factor 2 lysine methyltransferase
ENSMUSG00000107252.1	ENSMUSG00000107252	Gm43786	protein_coding	chr16	8680770	8683911	+	6.92825e-06	0.00034545	5.15661	Gm43786	predicted gene 43786
ENSMUSG00000022769.7	ENSMUSG00000022769	Sdf2l1	protein_coding	chr16	17130138	17132383	-	0.000348445	0.00362954	-1.01423	Sdf2l1	stromal cell-derived factor 2-like 1
ENSMUSG00000022756.15	ENSMUSG00000022756	Slc7a4	protein_coding	chr16	17572018	17576998	-	6.22443e-09	1.03543e-05	-1.42105	Slc7a4	solute carrier family 7 (cationic amino acid transporter, y+ system), member 4
ENSMUSG00000103149.1	ENSMUSG00000103149	AA914427	TEC	chr16	17922043	17923208	+	0.00275415	0.014628	-1.77134	AA914427	EST AA914427
ENSMUSG00000033383.6	ENSMUSG00000033383	Rtp1	protein_coding	chr16	23429133	23433960	+	0.0148016	0.0487283	-2.93898	Rtp1	receptor transporter protein 1
ENSMUSG00000097867.1	ENSMUSG00000097867	Lppos	lincRNA	chr16	24391612	24393588	-	0.000397037	0.00394903	-1.14673	Lppos	LIM domain containing preferred translocation partner in lipoma, opposite strand
ENSMUSG00000068428.6	ENSMUSG00000068428	Gmnc	protein_coding	chr16	26957236	26989974	-	0.00650002	0.0270596	-1.90114	Gmnc	geminin coiled-coil domain containing
ENSMUSG00000048939.13	ENSMUSG00000048939	Atp13a5	protein_coding	chr16	29231851	29378732	-	5.0267e-05	0.0010693	-1.40467	Atp13a5	ATPase type 13A5
ENSMUSG00000097184.1	ENSMUSG00000097184	4632428C04Rik	lincRNA	chr16	30008667	30021430	+	0.0100719	0.0368718	-1.37382	4632428C04Rik	RIKEN cDNA 4632428C04 gene
ENSMUSG00000086645.2	ENSMUSG00000086645	Gm15743	antisense	chr16	31427876	31429776	-	0.000448575	0.00428936	1.12284	Gm15743	predicted gene 15743
ENSMUSG00000022844.7	ENSMUSG00000022844	Pdia5	protein_coding	chr16	35397313	35490873	-	0.00106449	0.00761627	-1.12442	Pdia5	protein disulfide isomerase associated 5
ENSMUSG00000059657.4	ENSMUSG00000059657	Stfa2l1	protein_coding	chr16	36156811	36161948	+	0.0041547	0.0196513	-4.16262	Stfa2l1	stefin A2 like 1
ENSMUSG00000079597.1	ENSMUSG00000079597	Gm5483	protein_coding	chr16	36184212	36188111	+	0.00342333	0.0171012	-3.5825	Gm5483	predicted gene 5483
ENSMUSG00000071561.2	ENSMUSG00000071561	BC100530	protein_coding	chr16	36359382	36367748	-	3.95258e-05	0.000919561	-5.05557	BC100530	cDNA sequence BC100530
ENSMUSG00000022902.7	ENSMUSG00000022902	Stfa2	protein_coding	chr16	36403946	36408363	-	0.00306659	0.0157641	-4.43066	Stfa2	stefin A2
ENSMUSG00000054905.2	ENSMUSG00000054905	Stfa3	protein_coding	chr16	36450537	36455392	-	0.00305455	0.0157122	-5.46182	Stfa3	stefin A3
ENSMUSG00000046961.7	ENSMUSG00000046961	Gpr156	protein_coding	chr16	37916496	38007527	+	2.63886e-06	0.000199534	2.58551	Gpr156	G protein-coupled receptor 156
ENSMUSG00000022805.16	ENSMUSG00000022805	Maats1	protein_coding	chr16	38297754	38342143	-	0.0036711	0.017936	-1.36183	Maats1	MYCBP-associated, testis expressed 1
ENSMUSG00000022701.17	ENSMUSG00000022701	Ccdc191	protein_coding	chr16	43889800	43964314	+	0.000533776	0.00479707	-1.15525	Ccdc191	coiled-coil domain containing 191
ENSMUSG00000043065.12	ENSMUSG00000043065	Spice1	protein_coding	chr16	44347121	44388497	+	7.08294e-06	0.000349628	-1.48317	Spice1	spindle and centriole associated protein 1
ENSMUSG00000033187.7	ENSMUSG00000033187	BC016579	protein_coding	chr16	45626848	45654118	-	0.0113166	0.0401473	-1.2715	BC016579	cDNA sequence, BC016579
ENSMUSG00000022651.5	ENSMUSG00000022651	Retnlg	protein_coding	chr16	48872608	48874498	+	0.00433974	0.0202104	-4.47391	Retnlg	resistin like gamma
ENSMUSG00000035270.15	ENSMUSG00000035270	Impg2	protein_coding	chr16	56204313	56273756	+	0.00242034	0.0132967	-2.29593	Impg2	interphotoreceptor matrix proteoglycan 2
ENSMUSG00000022724.15	ENSMUSG00000022724	Mina	protein_coding	chr16	59471775	59492461	+	0.00025216	0.00296284	-1.26308	Mina	myc induced nuclear antigen
ENSMUSG00000102854.1	ENSMUSG00000102854	C130023A14Rik	TEC	chr16	77646340	77649426	+	0.00267338	0.014318	-1.99893	C130023A14Rik	RIKEN cDNA C130023A14 gene
ENSMUSG00000022864.13	ENSMUSG00000022864	D16Ertd472e	protein_coding	chr16	78544012	78576657	-	1.31834e-05	0.000475538	1.82056	D16Ertd472e	DNA segment, Chr 16, ERATO Doi 472, expressed
ENSMUSG00000022860.14	ENSMUSG00000022860	Chodl	protein_coding	chr16	78930948	78951733	+	0.0112571	0.0400047	-1.01809	Chodl	chondrolectin
ENSMUSG00000093606.1	ENSMUSG00000093606	B130034C11Rik	processed_transcript	chr16	87495999	87504033	+	0.00131004	0.00876257	-1.58827	B130034C11Rik	RIKEN cDNA B130034C11 gene
ENSMUSG00000039672.12	ENSMUSG00000039672	Kcne2	protein_coding	chr16	92292389	92298129	+	0.00114621	0.00802979	2.18936	Kcne2	potassium voltage-gated channel, Isk-related subfamily, gene 2
ENSMUSG00000000386.14	ENSMUSG00000000386	Mx1	protein_coding	chr16	97447035	97462907	-	0.0102801	0.0373791	1.12568	Mx1	MX dynamin-like GTPase 1
ENSMUSG00000045975.7	ENSMUSG00000045975	C2cd2	protein_coding	chr16	97855210	97922633	-	1.30988e-06	0.000137043	-1.10771	C2cd2	C2 calcium-dependent domain containing 2
ENSMUSG00000036983.6	ENSMUSG00000036983	Tfb1m	protein_coding	chr17	3519263	3557713	-	5.46622e-05	0.00113275	-1.63726	Tfb1m	transcription factor B1, mitochondrial
ENSMUSG00000091530.1	ENSMUSG00000091530	Cldn20	protein_coding	chr17	3532554	3533213	+	0.00408099	0.0193963	2.03818	Cldn20	claudin 20
ENSMUSG00000040966.9	ENSMUSG00000040966	Slc22a2	protein_coding	chr17	12584189	12628465	+	0.00558863	0.0241849	-3.39068	Slc22a2	solute carrier family 22 (organic cation transporter), member 2
ENSMUSG00000062480.11	ENSMUSG00000062480	Acat3	protein_coding	chr17	12923833	12940402	-	1.14136e-05	0.000429376	-1.45883	Acat3	acetyl-Coenzyme A acetyltransferase 3
ENSMUSG00000101556.1	ENSMUSG00000101556	Gm28869	processed_transcript	chr17	15061069	15074993	+	0.00143843	0.0093726	-2.72529	Gm28869	predicted gene 28869
ENSMUSG00000014763.7	ENSMUSG00000014763	Fam120b	protein_coding	chr17	15396246	15433580	+	2.56913e-07	6.38687e-05	-1.06334	Fam120b	family with sequence similarity 120, member B
ENSMUSG00000051977.14	ENSMUSG00000051977	Prdm9	protein_coding	chr17	15543079	15564354	-	0.00340708	0.0170709	-1.66822	Prdm9	PR domain containing 9
ENSMUSG00000067928.6	ENSMUSG00000067928	Zfp760	protein_coding	chr17	21707741	21725636	+	6.48065e-05	0.00125794	-1.00635	Zfp760	zinc finger protein 760
ENSMUSG00000023903.7	ENSMUSG00000023903	Mmp25	protein_coding	chr17	23629458	23645269	-	0.00914004	0.0345291	-3.09945	Mmp25	matrix metallopeptidase 25
ENSMUSG00000073437.10	ENSMUSG00000073437	D330041H03Rik	processed_transcript	chr17	24404649	24414542	-	0.00049731	0.00458071	-1.5709	D330041H03Rik	RIKEN cDNA D330041H03 gene
ENSMUSG00000024136.14	ENSMUSG00000024136	Dnase1l2	protein_coding	chr17	24440081	24443105	-	0.000715932	0.0058203	-1.53507	Dnase1l2	deoxyribonuclease 1-like 2
ENSMUSG00000045744.10	ENSMUSG00000045744	Bricd5	protein_coding	chr17	24473884	24475469	+	0.0116229	0.040972	-1.3264	Bricd5	BRICHOS domain containing 5
ENSMUSG00000090101.1	ENSMUSG00000090101	Snhg9	antisense	chr17	24719531	24719965	-	0.00179408	0.0108329	1.60041	Snhg9	small nucleolar RNA host gene 9
ENSMUSG00000046070.8	ENSMUSG00000046070	Igfals	protein_coding	chr17	24878770	24882008	+	5.37456e-06	0.000304376	5.51384	Igfals	insulin-like growth factor binding protein, acid labile subunit
ENSMUSG00000063011.6	ENSMUSG00000063011	Msln	protein_coding	chr17	25748614	25754327	-	0.00828205	0.0321371	1.41626	Msln	mesothelin
ENSMUSG00000071192.5	ENSMUSG00000071192	Wfikkn1	protein_coding	chr17	25877630	25880305	-	2.76815e-07	6.48566e-05	2.73439	Wfikkn1	WAP, FS, Ig, KU, and NTR-containing protein 1
ENSMUSG00000025728.15	ENSMUSG00000025728	Pigq	protein_coding	chr17	25926421	25944510	-	1.01239e-08	1.40343e-05	-1.05992	Pigq	phosphatidylinositol glycan anchor biosynthesis, class Q
ENSMUSG00000024215.13	ENSMUSG00000024215	Spdef	protein_coding	chr17	27714352	27728951	-	7.11288e-09	1.07566e-05	2.83713	Spdef	SAM pointed domain containing ets transcription factor
ENSMUSG00000037446.13	ENSMUSG00000037446	Tulp1	protein_coding	chr17	28351515	28365182	-	1.4622e-06	0.000147417	5.75756	Tulp1	tubby like protein 1
ENSMUSG00000023067.13	ENSMUSG00000023067	Cdkn1a	protein_coding	chr17	29090979	29100722	+	1.48313e-06	0.000148491	1.08927	Cdkn1a	cyclin-dependent kinase inhibitor 1A (P21)
ENSMUSG00000024018.17	ENSMUSG00000024018	Ccdc167	protein_coding	chr17	29689378	29717012	-	0.00197122	0.0115219	-1.10777	Ccdc167	coiled-coil domain containing 167
ENSMUSG00000097305.1	ENSMUSG00000097305	Gm17276	lincRNA	chr17	32113429	32141839	+	0.00186504	0.0111002	1.79263	Gm17276	predicted gene, 17276
ENSMUSG00000073424.9	ENSMUSG00000073424	Cyp4f15	protein_coding	chr17	32685627	32703352	+	8.0596e-07	0.000103931	-1.74049	Cyp4f15	cytochrome P450, family 4, subfamily f, polypeptide 15
ENSMUSG00000024298.14	ENSMUSG00000024298	Zfp871	protein_coding	chr17	32771236	32788287	-	0.00164221	0.0102124	1.30088	Zfp871	zinc finger protein 871
ENSMUSG00000091968.1	ENSMUSG00000091968	Gm17115	antisense	chr17	32788394	32789591	+	0.00370011	0.0180133	1.40767	Gm17115	predicted gene 17115
ENSMUSG00000024300.16	ENSMUSG00000024300	Myo1f	protein_coding	chr17	33555719	33607764	+	0.00303214	0.015648	-1.42192	Myo1f	myosin IF
ENSMUSG00000042099.15	ENSMUSG00000042099	Kank3	protein_coding	chr17	33810520	33822918	+	2.3792e-05	0.000677706	-1.02924	Kank3	KN motif and ankyrin repeat domains 3
ENSMUSG00000092349.1	ENSMUSG00000092349	Platr17	lincRNA	chr17	33905135	33906675	+	0.000888911	0.00672444	2.71738	Platr17	pluripotency associated transcript 17
ENSMUSG00000015452.14	ENSMUSG00000015452	Ager	protein_coding	chr17	34597862	34600936	+	4.04827e-05	0.000932728	1.54854	Ager	advanced glycosylation end product-specific receptor
ENSMUSG00000013766.11	ENSMUSG00000013766	Ly6g6e	protein_coding	chr17	35076902	35078804	+	0.000374247	0.00382408	-1.13814	Ly6g6e	lymphocyte antigen 6 complex, locus G6E
ENSMUSG00000090936.2	ENSMUSG00000090936	Gm17705	lincRNA	chr17	35165119	35167186	+	0.00958986	0.0356565	-2.94993	Gm17705	predicted gene, 17705
ENSMUSG00000024397.14	ENSMUSG00000024397	Aif1	protein_coding	chr17	35170991	35176068	-	6.87995e-05	0.00130253	-1.32766	Aif1	allograft inflammatory factor 1
ENSMUSG00000024402.5	ENSMUSG00000024402	Lta	protein_coding	chr17	35203165	35205351	-	0.000958219	0.00707562	1.99143	Lta	lymphotoxin A
ENSMUSG00000060550.15	ENSMUSG00000060550	H2-Q7	protein_coding	chr17	35439155	35443773	+	0.00630116	0.0265165	-1.34746	H2-Q7	histocompatibility 2, Q region locus 7
ENSMUSG00000036214.13	ENSMUSG00000036214	Znrd1as	protein_coding	chr17	36958592	36965622	+	0.00135869	0.00899816	-1.576	Znrd1as	zinc ribbon domain containing 1, antisense
ENSMUSG00000036036.15	ENSMUSG00000036036	Zfp57	protein_coding	chr17	37001163	37010635	+	1.15873e-05	0.000432186	-1.02144	Zfp57	zinc finger protein 57
ENSMUSG00000098178.1	ENSMUSG00000098178	Gm42418	lincRNA	chr17	39846958	39848788	+	0.00064166	0.00541005	1.13992	Gm42418	predicted gene, 42418
ENSMUSG00000105361.1	ENSMUSG00000105361	AY036118	lincRNA	chr17	39847113	39848035	-	0.0107959	0.0388052	1.96758	AY036118	cDNA sequence AY036118
ENSMUSG00000096140.1	ENSMUSG00000096140	Ankrd66	protein_coding	chr17	43534174	43543639	-	0.010661	0.0384197	-2.32103	Ankrd66	ankyrin repeat domain 66
ENSMUSG00000038954.14	ENSMUSG00000038954	Supt3	protein_coding	chr17	44777152	45119290	+	0.00037068	0.00380164	-1.05693	Supt3	suppressor of Ty 3
ENSMUSG00000097119.1	ENSMUSG00000097119	B230354K17Rik	lincRNA	chr17	45433852	45442544	+	0.00195077	0.0114365	-1.01812	B230354K17Rik	RIKEN cDNA B230354K17 gene
ENSMUSG00000023935.9	ENSMUSG00000023935	Spats1	protein_coding	chr17	45448937	45474938	-	0.00621363	0.0262012	-1.67439	Spats1	spermatogenesis associated, serine-rich 1
ENSMUSG00000023968.15	ENSMUSG00000023968	Crip3	protein_coding	chr17	46428926	46431776	+	0.00482683	0.0217836	-2.27121	Crip3	cysteine-rich protein 3
ENSMUSG00000002769.8	ENSMUSG00000002769	Gnmt	protein_coding	chr17	46725664	46729168	-	1.42902e-07	5.06985e-05	2.21237	Gnmt	glycine N-methyltransferase
ENSMUSG00000092558.3	ENSMUSG00000092558	Med20	protein_coding	chr17	47611582	47624418	+	1.71324e-09	6.77159e-06	-1.72386	Med20	mediator complex subunit 20
ENSMUSG00000084880.1	ENSMUSG00000084880	Tomm6os	antisense	chr17	47687610	47691083	+	0.00129381	0.00868194	-1.06678	Tomm6os	translocase of outer mitochondrial membrane 6, opposite strand
ENSMUSG00000042265.13	ENSMUSG00000042265	Trem1	protein_coding	chr17	48232768	48246924	+	0.000706478	0.00576091	-1.87992	Trem1	triggering receptor expressed on myeloid cells 1
ENSMUSG00000023994.13	ENSMUSG00000023994	Nfya	protein_coding	chr17	48386885	48409906	-	8.6244e-07	0.000109517	-1.22196	Nfya	nuclear transcription factor-Y alpha
ENSMUSG00000044645.7	ENSMUSG00000044645	Gm7334	protein_coding	chr17	50698525	50699880	+	0.000281331	0.00316091	1.19155	Gm7334	predicted gene 7334
ENSMUSG00000103378.1	ENSMUSG00000103378	Gm37176	TEC	chr17	51859167	51863217	+	0.00373027	0.018123	-2.24899	Gm37176	predicted gene, 37176
ENSMUSG00000038781.6	ENSMUSG00000038781	Stap2	protein_coding	chr17	55997081	56005570	-	0.000910865	0.00683765	-1.04421	Stap2	signal transducing adaptor family member 2
ENSMUSG00000024197.9	ENSMUSG00000024197	Plin3	protein_coding	chr17	56278962	56290511	-	1.50965e-06	0.000148597	-1.38353	Plin3	perilipin 3
ENSMUSG00000024164.15	ENSMUSG00000024164	C3	protein_coding	chr17	57203970	57228136	-	0.000384805	0.00387091	-1.66711	C3	complement component 3
ENSMUSG00000004730.14	ENSMUSG00000004730	Adgre1	protein_coding	chr17	57358686	57483529	+	0.000678175	0.00560708	-1.4842	Adgre1	adhesion G protein-coupled receptor E1
ENSMUSG00000024227.14	ENSMUSG00000024227	Pdzph1	protein_coding	chr17	58878808	58991375	-	0.00231024	0.012866	-2.05975	Pdzph1	PDZ and pleckstrin homology domains 1
ENSMUSG00000024228.12	ENSMUSG00000024228	Nudt12	protein_coding	chr17	58999618	59013372	-	0.00176051	0.0106815	-1.25945	Nudt12	nudix (nucleoside diphosphate linked moiety X)-type motif 12
ENSMUSG00000093622.1	ENSMUSG00000093622	Gm20703	antisense	chr17	70834664	70836044	+	0.0027577	0.0146283	1.86612	Gm20703	predicted gene 20703
ENSMUSG00000035473.10	ENSMUSG00000035473	Galm	protein_coding	chr17	80127471	80185101	+	0.00831227	0.032215	-1.03482	Galm	galactose mutarotase
ENSMUSG00000073371.3	ENSMUSG00000073371	Gm6594	protein_coding	chr17	82539258	82539545	+	0.0140902	0.0470379	1.07727	Gm6594	predicted pseudogene 6594
ENSMUSG00000024131.7	ENSMUSG00000024131	Slc3a1	protein_coding	chr17	85028347	85064243	+	0.00515406	0.0228087	1.7801	Slc3a1	solute carrier family 3, member 1
ENSMUSG00000093460.9	ENSMUSG00000093460	Six3os1	processed_transcript	chr17	85600651	85618398	-	0.00162368	0.0101342	-1.04938	Six3os1	SIX homeobox 3, opposite strand 1
ENSMUSG00000024135.9	ENSMUSG00000024135	Srbd1	protein_coding	chr17	85984665	86145175	-	2.05577e-05	0.000621777	-1.32557	Srbd1	S1 RNA binding domain 1
ENSMUSG00000071036.2	ENSMUSG00000071036	Gm10309	protein_coding	chr17	86497732	86505232	-	0.00922797	0.0347066	-1.68561	Gm10309	predicted gene 10309
ENSMUSG00000024430.13	ENSMUSG00000024430	Cabyr	protein_coding	chr18	12741324	12755146	+	1.94262e-05	0.000602027	1.78588	Cabyr	calcium-binding tyrosine-(Y)-phosphorylation regulated (fibrousheathin 2)
ENSMUSG00000047161.12	ENSMUSG00000047161	Chst9	protein_coding	chr18	15451924	15760157	-	0.0108717	0.0390015	-1.41033	Chst9	carbohydrate (N-acetylgalactosamine 4-0) sulfotransferase 9
ENSMUSG00000052229.5	ENSMUSG00000052229	Gpr17	protein_coding	chr18	31942997	31949636	-	0.00167762	0.0103349	-1.35782	Gpr17	G protein-coupled receptor 17
ENSMUSG00000024379.3	ENSMUSG00000024379	Tslp	protein_coding	chr18	32815383	32819799	+	0.0134344	0.0454969	-1.74634	Tslp	thymic stromal lymphopoietin
ENSMUSG00000049357.11	ENSMUSG00000049357	4933408B17Rik	protein_coding	chr18	34579846	34597468	-	0.00769584	0.0305679	1.14579	4933408B17Rik	RIKEN cDNA 4933408B17 gene
ENSMUSG00000051439.6	ENSMUSG00000051439	Cd14	protein_coding	chr18	36725074	36726736	-	0.00185797	0.011066	-1.03081	Cd14	CD14 antigen
ENSMUSG00000006850.7	ENSMUSG00000006850	Tmco6	protein_coding	chr18	36735068	36742391	+	8.35586e-05	0.00146934	-1.01544	Tmco6	transmembrane and coiled-coil domains 6
ENSMUSG00000044595.10	ENSMUSG00000044595	Dnd1	protein_coding	chr18	36763671	36766214	-	0.0151117	0.0494847	-1.39283	Dnd1	DND microRNA-mediated repression inhibitor 1
ENSMUSG00000024451.8	ENSMUSG00000024451	Arap3	protein_coding	chr18	37972624	37997574	-	8.2846e-08	4.05336e-05	1.01189	Arap3	ArfGAP with RhoGAP domain, ankyrin repeat and PH domain 3
ENSMUSG00000024592.15	ENSMUSG00000024592	C330018D20Rik	protein_coding	chr18	56955833	56975368	-	1.68273e-05	0.0005543	-1.20067	C330018D20Rik	RIKEN cDNA C330018D20 gene
ENSMUSG00000033871.14	ENSMUSG00000033871	Ppargc1b	protein_coding	chr18	61298136	61400431	-	0.00485768	0.0218552	1.07955	Ppargc1b	peroxisome proliferative activated receptor, gamma, coactivator 1 beta
ENSMUSG00000024579.7	ENSMUSG00000024579	Pcyox1l	protein_coding	chr18	61696837	61707635	-	9.52084e-07	0.000115204	-1.03282	Pcyox1l	prenylcysteine oxidase 1 like
ENSMUSG00000035394.11	ENSMUSG00000035394	Cfap53	protein_coding	chr18	74283090	74359986	+	6.2963e-05	0.00123712	2.1914	Cfap53	cilia and flagella associated protein 53
ENSMUSG00000025420.13	ENSMUSG00000025420	Katnal2	protein_coding	chr18	76977148	77047308	-	1.85997e-05	0.000586834	-1.80832	Katnal2	katanin p60 subunit A-like 2
ENSMUSG00000078963.2	ENSMUSG00000078963	Hsbp1l1	protein_coding	chr18	80229758	80247102	-	0.0144157	0.0478365	1.05489	Hsbp1l1	heat shock factor binding protein 1-like 1
ENSMUSG00000097593.2	ENSMUSG00000097593	Gm26676	antisense	chr18	80323335	80326605	+	0.00130398	0.00873585	-2.10831	Gm26676	predicted gene, 26676
ENSMUSG00000097141.2	ENSMUSG00000097141	Gm10524	TEC	chr18	82692284	82694176	+	1.68863e-05	0.00055441	1.05075	Gm10524	predicted gene 10524
ENSMUSG00000024885.8	ENSMUSG00000024885	Aldh3b1	protein_coding	chr19	3913493	3929761	-	0.000598395	0.00517317	-1.26574	Aldh3b1	aldehyde dehydrogenase 3 family, member B1
ENSMUSG00000006457.3	ENSMUSG00000006457	Actn3	protein_coding	chr19	4861223	4877909	-	0.00615977	0.0260269	1.08839	Actn3	actinin alpha 3
ENSMUSG00000024906.9	ENSMUSG00000024906	Mus81	protein_coding	chr19	5482345	5488402	-	1.12654e-07	4.57075e-05	-1.1802	Mus81	MUS81 structure-specific endonuclease subunit
ENSMUSG00000092274.2	ENSMUSG00000092274	Neat1	lincRNA	chr19	5824708	5845478	-	9.51459e-08	4.27771e-05	-1.83158	Neat1	nuclear paraspeckle assembly transcript 1 (non-protein coding)
ENSMUSG00000024675.19	ENSMUSG00000024675	Ms4a4c	protein_coding	chr19	11404770	11427246	+	0.000725864	0.00587293	-3.76046	Ms4a4c	membrane-spanning 4-domains, subfamily A, member 4C
ENSMUSG00000079419.4	ENSMUSG00000079419	Ms4a6c	protein_coding	chr19	11469366	11482192	+	3.47148e-06	0.000234782	-2.18949	Ms4a6c	membrane-spanning 4-domains, subfamily A, member 6C
ENSMUSG00000024677.13	ENSMUSG00000024677	Ms4a6b	protein_coding	chr19	11516512	11531256	+	7.94722e-07	0.000103931	-2.15627	Ms4a6b	membrane-spanning 4-domains, subfamily A, member 6B
ENSMUSG00000024679.10	ENSMUSG00000024679	Ms4a6d	protein_coding	chr19	11586604	11604849	-	5.20809e-05	0.00109806	-1.66819	Ms4a6d	membrane-spanning 4-domains, subfamily A, member 6D
ENSMUSG00000024691.13	ENSMUSG00000024691	Fam111a	protein_coding	chr19	12545740	12589768	+	0.00778361	0.0307866	-1.02046	Fam111a	family with sequence similarity 111, member A
ENSMUSG00000038843.17	ENSMUSG00000038843	Gcnt1	protein_coding	chr19	17326141	17356667	-	0.000694494	0.00570283	-1.33848	Gcnt1	glucosaminyl (N-acetyl) transferase 1, core 2
ENSMUSG00000033863.1	ENSMUSG00000033863	Klf9	protein_coding	chr19	23141226	23166911	+	0.000119264	0.00182516	1.04979	Klf9	Kruppel-like factor 9
ENSMUSG00000041731.13	ENSMUSG00000041731	Pgm5	protein_coding	chr19	24683016	24861855	-	0.00571935	0.0246352	-1.73609	Pgm5	phosphoglucomutase 5
ENSMUSG00000064202.15	ENSMUSG00000064202	4430402I18Rik	protein_coding	chr19	28893042	28967800	-	0.00132038	0.00881049	1.01256	4430402I18Rik	RIKEN cDNA 4430402I18 gene
ENSMUSG00000016496.7	ENSMUSG00000016496	Cd274	protein_coding	chr19	29367455	29388095	+	0.00896597	0.03406	1.06625	Cd274	CD274 antigen
ENSMUSG00000033610.15	ENSMUSG00000033610	Pank1	protein_coding	chr19	34810894	34879455	-	5.21778e-05	0.00109871	-1.13302	Pank1	pantothenate kinase 1
ENSMUSG00000018822.7	ENSMUSG00000018822	Sfrp5	protein_coding	chr19	42197971	42202252	-	0.00056105	0.00496968	-1.06833	Sfrp5	secreted frizzled-related sequence protein 5
ENSMUSG00000025069.14	ENSMUSG00000025069	Gsto2	protein_coding	chr19	47865545	47886324	+	0.000580519	0.00507725	-1.63517	Gsto2	glutathione S-transferase omega 2
ENSMUSG00000097636.7	ENSMUSG00000097636	Mirt1	lincRNA	chr19	53441212	53464796	-	0.00629175	0.0264903	-1.27792	Mirt1	myocardial infarction associated transcript 1
ENSMUSG00000049134.15	ENSMUSG00000049134	Nrap	protein_coding	chr19	56320035	56390037	-	0.00368147	0.0179694	1.26055	Nrap	nebulin-related anchoring protein
ENSMUSG00000063698.9	ENSMUSG00000063698	Sfxn4	protein_coding	chr19	60837277	60861479	-	1.90301e-05	0.000595048	-1.07641	Sfxn4	sideroflexin 4
ENSMUSG00000074733.14	ENSMUSG00000074733	Zfp950	protein_coding	chr19	61053840	61140840	-	0.000304865	0.00330484	-1.01382	Zfp950	zinc finger protein 950
ENSMUSG00000059326.6	ENSMUSG00000059326	Csf2ra	protein_coding	chr19	61224402	61228418	-	5.41709e-06	0.000304376	-1.24229	Csf2ra	colony stimulating factor 2 receptor, alpha, low-affinity (granulocyte-macrophage)
ENSMUSG00000087252.1	ENSMUSG00000087252	Gm14379	processed_transcript	chrX	7375925	7378042	+	0.014269	0.0474824	-2.64893	Gm14379	predicted gene 14379
ENSMUSG00000103436.1	ENSMUSG00000103436	Gm36995	processed_transcript	chrX	7558602	7605381	-	0.00750133	0.0299387	-2.28719	Gm36995	predicted gene, 36995
ENSMUSG00000031170.14	ENSMUSG00000031170	Slc38a5	protein_coding	chrX	8271133	8280179	+	0.000505773	0.00463812	-3.59163	Slc38a5	solute carrier family 38, member 5
ENSMUSG00000083307.1	ENSMUSG00000083307	AA414768	processed_pseudogene	chrX	12936872	12938128	+	2.97043e-05	0.000767613	1.15065	AA414768	expressed sequence AA414768
ENSMUSG00000100714.6	ENSMUSG00000100714	2010308F09Rik	lincRNA	chrX	13234641	13247736	-	0.00172238	0.0105144	2.13439	2010308F09Rik	RIKEN cDNA 2010308F09 gene
ENSMUSG00000086877.7	ENSMUSG00000086877	A230072C01Rik	processed_transcript	chrX	20961684	20986737	+	0.000218602	0.00269566	-2.07933	A230072C01Rik	RIKEN cDNA A230072C01 gene
ENSMUSG00000097468.1	ENSMUSG00000097468	2310010G23Rik	lincRNA	chrX	36814771	36817185	-	0.000315772	0.00340432	1.68234	Mdrl	mitochondrial dynamic related lncRNA
ENSMUSG00000063816.3	ENSMUSG00000063816	Gm4987	processed_pseudogene	chrX	46455887	46456294	-	0.00217949	0.0123253	2.16152	Gm4987	predicted gene 4987
ENSMUSG00000036131.12	ENSMUSG00000036131	Frmd7	protein_coding	chrX	50895180	50942710	-	0.00284337	0.0149557	-1.52103	Frmd7	FERM domain containing 7
ENSMUSG00000015217.11	ENSMUSG00000015217	Hmgb3	protein_coding	chrX	71555918	71560676	+	6.99849e-06	0.000347522	1.03349	Hmgb3	high mobility group box 3
ENSMUSG00000064981.1	ENSMUSG00000064981	Snora70	snoRNA	chrX	74272484	74272620	+	0.0150184	0.049286	-2.29949	Snora70	small nucleolar RNA, H/ACA box 70
ENSMUSG00000019088.13	ENSMUSG00000019088	Dnase1l1	protein_coding	chrX	74273217	74282337	-	0.000713271	0.00580493	-1.31057	Dnase1l1	deoxyribonuclease 1-like 1
ENSMUSG00000032750.13	ENSMUSG00000032750	Gab3	protein_coding	chrX	74966843	75085458	-	0.0141878	0.0472879	1.02525	Gab3	growth factor receptor bound protein 2-associated protein 3
ENSMUSG00000031200.16	ENSMUSG00000031200	Mtcp1	protein_coding	chrX	75410444	75416588	-	0.00786756	0.0310282	-1.5926	Mtcp1	mature T cell proliferation 1
ENSMUSG00000081049.1	ENSMUSG00000081049	Rps24-ps3	processed_pseudogene	chrX	79195047	79195448	+	1.12263e-05	0.000428624	3.42218	Rps24-ps3	ribosomal protein S24, pseudogene 3
ENSMUSG00000084904.1	ENSMUSG00000084904	Gm14827	lincRNA	chrX	94442732	94447727	+	0.000513024	0.00467113	-2.54053	Gm14827	predicted gene 14827
ENSMUSG00000078122.4	ENSMUSG00000078122	F630028O10Rik	antisense	chrX	96239926	96243636	+	0.00046317	0.00437023	-2.07448	F630028O10Rik	RIKEN cDNA F630028O10 gene
ENSMUSG00000031214.13	ENSMUSG00000031214	Ophn1	protein_coding	chrX	98554277	98891025	-	9.01641e-07	0.000111931	-1.08018	Ophn1	oligophrenin 1
ENSMUSG00000082549.1	ENSMUSG00000082549	Gm14813	processed_pseudogene	chrX	98962084	98962478	-	0.00995613	0.0366352	1.51301	Gm14813	predicted gene 14813
ENSMUSG00000031304.18	ENSMUSG00000031304	Il2rg	protein_coding	chrX	101264378	101268255	-	0.000150633	0.00210924	-2.45456	Il2rg	interleukin 2 receptor, gamma chain
ENSMUSG00000031312.5	ENSMUSG00000031312	Itgb1bp2	protein_coding	chrX	101449088	101453541	+	0.0108518	0.0389724	1.08998	Itgb1bp2	integrin beta 1 binding protein 2
ENSMUSG00000031329.4	ENSMUSG00000031329	Tsx	protein_coding	chrX	103414467	103424580	+	0.000794429	0.00621898	2.34478	Tsx	testis specific X-linked gene
ENSMUSG00000047686.9	ENSMUSG00000047686	Zcchc5	protein_coding	chrX	106837082	106840644	-	0.0141121	0.0470827	-1.86953	Zcchc5	zinc finger, CCHC domain containing 5
ENSMUSG00000052676.16	ENSMUSG00000052676	Zmat1	protein_coding	chrX	134971372	135009209	-	0.000113131	0.00176542	-1.02834	Zmat1	zinc finger, matrin type 1
ENSMUSG00000072969.2	ENSMUSG00000072969	Armcx5	protein_coding	chrX	135742733	135747322	+	2.23804e-09	6.77159e-06	1.36128	Armcx5	armadillo repeat containing, X-linked 5
ENSMUSG00000089768.2	ENSMUSG00000089768	Tmsb15b1	protein_coding	chrX	136974022	136976874	-	0.00148732	0.00958772	-3.18515	Tmsb15b1	thymosin beta 15b1
ENSMUSG00000086034.1	ENSMUSG00000086034	Gm15201	processed_transcript	chrX	162735078	162736613	-	0.00170527	0.0104329	-1.26709	Gm15201	predicted gene 15201
ENSMUSG00000031377.11	ENSMUSG00000031377	Bmx	protein_coding	chrX	164192842	164258193	-	0.000111074	0.00174504	1.74856	Bmx	BMX non-receptor tyrosine kinase
ENSMUSG00000099876.1	ENSMUSG00000099876	Gm29650	lincRNA	chrY	1048393	1049134	+	0.00733478	0.0294539	-1.59199	Gm29650	predicted gene 29650
ENSMUSG00000064371.1	ENSMUSG00000064371	mt-Tt	Mt_tRNA	chrM	15289	15355	+	0.00106941	0.00764485	2.82187	mt-Tt	mitochondrially encoded tRNA threonine
